# Supplementary material for: Meiotic DNA breaks drive multifaceted mutagenesis in the human germline
Source: Science. Author manuscript; Available in PMC 2023 Dec 9. (PMC7615360; doi:10.1126/science.adh2531)
Supplement: Data S1 [file EMS191910-supplement-Data_S1.xls]

## Sheet: DMC1_hotspots_PRDM9_A_LIKE
Chromosome	Motif_Centre_Pos	Start_Pos	End_Pos	heat	motif	motif_strand
chr1	630377	629400	630400	66.5224	ACCCTTAATTCCATCCACCCTCCTCTCCCTA	1
chr1	634436	633551	634551	147.869	TGGCCCCTAACAGGGGCCCTCTCAGCCCTCC	1
chr1	814964	814339	815339	8.83645	GTGACTTCCTGCGCGTGCCACTTGGACCACC	1
chr1	857745	857115	858115	23.3672	CGGTTTGATTTTCTCTCTCCCCCTCACCATC	1
chr1	907928	907368	908368	44.0003	CCCCCTGCTCGCCAAGCCCCCCGGGACTTCC	1
chr1	922022	921881	922881	14.8768	CATGGGCCCCGGGTAGGCccccacacccagc	1
chr1	934380	933954	934954	8.16036	GGTGGGCAGGGGGGGCGGCTGCGTTACAGGT	0
chr1	939397	938904	939904	23.0557	CGCCTCTACCACCTGGGCCTCCCCAGCCACG	1
chr1	971024	970325	971325	23.8364	CAGTGCCGGGGACCCCACCCCCCTCCCCACC	1
chr1	974238	973622	974622	42.512	GGGGGACATGGGGGGCTGCACAGTGACAGGC	0
chr1	983958	983688	984688	25.4097	GAGAGGCAGGGAGGCCGACGGCAAGGCTGTG	0
chr1	1024080	1023739	1024739	22.4922	AGGGGCCAAGGGGAGCCTCAGGAGGGAAACA	0
chr1	1084775	1084202	1085202	83.0604	AGTCCCCGCTCCCTGGACCCACCTTCCCGCC	1
chr1	1090605	1090199	1091199	321.66	GGGAGCAAGGAGGGGCCTCACAGCCACAGTG	0
chr1	1100421	1100000	1101000	79.9542	caaggagttgtgcctccccgctgtgcccacc	1
chr1	1130508	1129885	1130885	20.6711	CTAGCTTGGTGCCAGGTCCACCGTGGCCGCC	1
chr1	1141511	1140652	1141652	9.30084	ccccacccctgtccccacccctgtccccacc	1
chr1	1170560	1170183	1171183	237.363	ctcctcctctctccgtccctccctccctcct	1
chr1	1184413	1183626	1184626	24.6707	TGGGGTGCGGGTGGGCGTCGGAACCGAGGGG	0
chr1	1220444	1220036	1221036	122.38	GGAGGGGTGGGAGGTCGCAGGAGTGACGCCT	0
chr1	1226587	1226392	1227392	24.4916	tggagggACGGGGCCCTACGCAGGAGAAGGG	0
chr1	1240677	1239893	1240893	19.3105	CGTGGTCCCTGCCCCAGCCCCCGCCGCCCCC	1
chr1	1252797	1252425	1253425	16.3183	tggtctgctttcgtggtccgccctgtacacc	1
chr1	1266596	1266363	1267363	13.125	ggaggccaaggcgggcggatcacgaggtcag	0
chr1	1284125	1283878	1284878	36.8635	ggggggtgggggggttgggtgaggggggtgg	0
chr1	1290254	1289981	1290981	99.0018	CCCATGTCCCTGCTCATCCCCCCTGTCCCCA	1
chr1	1373345	1372773	1373773	29.2179	TGCCTTCCCAATGAGGCCCTCCCCGACCCTC	1
chr1	1425237	1424812	1425812	23.3725	ggaggccaaggtgggcggatcacaaggtcaa	0
chr1	1432037	1431944	1432944	22.3854	GGCCCCTGCTCCCAGCTCCGCCCCACCCGCC	1
chr1	1524650	1524527	1525527	27.0776	AGGGAGGTGGGTGGGTGCAGGGGGAGAGGAG	0
chr1	1533908	1533686	1534686	88.5512	GCGGCCTCCCTCAGCTGCCTCTCTCCCCACT	1
chr1	1536539	1535694	1536694	47.4043	CTGCGCGCCTCCATGTCCCTCGGCCTCCCCT	1
chr1	1539216	1538509	1539509	11.841	CTCCACCTCCCCGCTGCCCCCCCAGCCCATC	1
chr1	1583904	1583106	1584106	276.867	TGCTCCTCCTGCACACAGCCCCGTTACCACT	1
chr1	1624411	1623476	1624476	34.8736	GGCCTGCTTTCCTCATTCCTCCCTTCCCACA	1
chr1	1650048	1649733	1650733	23.4051	ggaggccgaggtgggcggatcacaaggtcag	0
chr1	1666207	1665743	1666743	51.6968	GGATGGGGCGGGGGTGCTCAACGGGACCTCG	0
chr1	1671478	1671003	1672003	48.7313	AGCACCGGGTCTCGTCCCCCTCACGCCCACC	1
chr1	1679375	1678726	1679726	146.204	GCTCCCCGCAATGAGGACCCCCATTCCCCTT	1
chr1	1688085	1687791	1688791	35.2988	ggagggcgcagggggcttgaaaggcagagta	0
chr1	1726176	1725514	1726514	22.5024	cttaccttgtgattcgcccgccttggcctcc	1
chr1	1755742	1755176	1756176	23.869	GGAGGGCTGGGGGAGCTGGCGAGGGCGGGTG	0
chr1	1760422	1760056	1761056	75.5397	CAGCTCCTCGGATGACTCCCCCGTGGCTCCT	1
chr1	1762916	1762253	1763253	30.1792	GGAGAATGCTGTCAGGACCGCTGTGCTCCTC	1
chr1	1801724	1801369	1802369	38.8192	GGAAGGTAGGAAGGGAACAACCAAAAAACAA	0
chr1	1948114	1947590	1948590	30.3102	ctgaccttgtgatctgcccaccttggcctcc	1
chr1	1960026	1959652	1960652	146.944	GGGGGCCAGGGGGGTCAAAGCTGCAGGACGT	0
chr1	1962247	1961506	1962506	26.5159	ggaggccgaggtgggcctcggatcacctgag	0
chr1	1969701	1969664	1970664	179.565	TGGAGCTGCTGCCAGGACCCCCCCGCCCAGG	1
chr1	1991814	1991551	1992551	50.6679	ggaggccaaggtgggcggatcacgaggtcag	0
chr1	1993757	1993061	1994061	37.6125	ggaggccgaggcaggtggatcacgaggtcag	0
chr1	2025870	2025405	2026405	13.4097	GCGGGCGGAGGGGGGGGCAGAAGCTGCGCGG	0
chr1	2039979	2039364	2040364	41.5716	CTCAGTAACTTCACTGGCCACTGTGGCCACA	1
chr1	2045883	2045779	2046779	41.696	CATCATCAGTCCCGGGGCCAGCCTCTCCCCC	1
chr1	2053342	2052600	2053600	78.9036	ctgacctcgtgatccgcccgccttggcctcc	1
chr1	2067646	2067047	2068047	24.7008	TGGTGGCACGGGGGTCCGCATGAGGGGCCGC	0
chr1	2102575	2102089	2103089	54.7503	ctgacctcgtgatccgcccgccttggcctcc	1
chr1	2124321	2123898	2124898	11.6765	TAGGGTCACGGTGGTGGTTAGGGTCACGGTG	0
chr1	2181083	2180422	2181422	18.9081	CAGCCCTGCTGCTTCTccccaccccaccccc	1
chr1	2284696	2284187	2285187	104.051	CACACCGGCCTATGAGCCCTCCCTGGCCCCT	1
chr1	2288860	2288093	2289093	100.662	CCCTCTTCCAAAAACTACCCCCTCCCCCCGC	1
chr1	2299263	2298618	2299618	33.2773	CGGGGAGGGGGGGGGCCACACGGGCAGGCGG	0
chr1	2311868	2311669	2312669	28.3877	TGGGGGAGAGGAGGCCTGGGTGGGAGAAGCT	0
chr1	2323793	2323110	2324110	54.4181	CCCCTTGGACCCCAAGGCCTCCGAGTCCCCG	1
chr1	2339701	2339348	2340348	21.9738	cagcctaactcctgggtccccctcgcccttc	1
chr1	2342378	2342154	2343154	53.4897	AGGGGGAGGGCAGGCCGAAGCAGAAACGTTG	0
chr1	2363901	2363697	2364697	8.55037	aatagatatagaggggaaacaaacagctggg	0
chr1	2370177	2369595	2370595	53.1535	gagcagacggggggtccaggcatcaaccctg	0
chr1	2393440	2393072	2394072	196.022	ggcggtaacggaggcctgtgaagaggaggtg	0
chr1	2414834	2414242	2415242	46.3122	GTGGGGCATGGGGGTCCTGCCAGGGGAGGGG	0
chr1	2434216	2433410	2434410	127.742	AGGGGCCGGCGGGGGCCGCGCCTGGGCAGGG	0
chr1	2437501	2436881	2437881	49.3674	CCCAGATCCTGGGAACACCCTCCCGCCCACC	1
chr1	2450630	2450345	2451345	21.4236	CCCTCCAACTCCAACTCCCCCCCTGCCCCCC	1
chr1	2473612	2472984	2473984	291.087	CCTCTGTCCTGCCCGTCCCTCCCTGTCCACC	1
chr1	2476446	2475870	2476870	63.1314	GGGGGCTTCGGAGGGCCCTgaggaggaggag	0
chr1	2490019	2489622	2490622	36.1321	CCTGGGGCCTGGGGGGTCCTCCCTGCCCACC	1
chr1	2859202	2859096	2860096	29.1423	ggaaggaagggagggaggggaaggagggagg	0
chr1	2864032	2863121	2864121	19.8883	AGCACCTCCCGTGCTGCCCCCCCTCGCCACC	1
chr1	2875088	2874441	2875441	31.7236	GAGGGGCAGGGTGGGGCTCACGGGGCTCCTG	0
chr1	2888385	2888064	2889064	80.8872	GGTGGGGGTGGGGGGCAAAGAAGCAGGGGTG	0
chr1	2930566	2930049	2931049	12.88	CCGGGTGGGGGCGGTGCAGACAGGACCCTGG	0
chr1	2959462	2958859	2959859	30.7007	AAGTCTGCTGGGAAGTGCCCTCATGGCCACC	1
chr1	2962769	2962476	2963476	62.5711	AGCTGCTGAGAGGGCGCTGGGAGGGGGCAGG	0
chr1	2970399	2969447	2970447	72.9699	CGTGGGAGGGGGGGTGATGGGGATGAGGGCA	0
chr1	2981338	2980688	2981688	63.0583	cattgccccccagaagtcccccctgccccCC	1
chr1	3003906	3003210	3004210	15.561	GGTGAGGCCGGGGGTGCTCACGGGGGCCAAG	0
chr1	3018517	3018318	3019318	12.4941	AGGGGTCATGGAGGGACCGAGAAGAGCTGAA	0
chr1	3092068	3091628	3092628	59.2958	GTGGGTAAGGGTGGACCACGCAGGATCGCAG	0
chr1	3096299	3095813	3096813	68.9498	CCTCCTCGCTGTCCTGTCCTCTCTAGCCCCA	1
chr1	3098897	3098377	3099377	32.574	CAGCCATGGTGCTGCCTCCACCTCCCCACCA	1
chr1	3140358	3139744	3140744	72.6554	tgtggctacGGGGGTCTCACATAGGGCCCCC	0
chr1	3146187	3145446	3146446	124.835	GCCGCCTTCTGCACCGCCCACCCCAACTCCT	1
chr1	3184401	3183729	3184729	38.8793	AGGGTGCGGGGCGGGGGCCGGGAGGCGAGGG	0
chr1	3193770	3193617	3194617	74.9427	GGGGGAGGGGGTGGTCAGGAAAGCTCCCAAG	0
chr1	3200988	3200838	3201838	62.6549	ggaggaagaggagggggaggaaggggaagag	0
chr1	3249239	3248445	3249445	91.2401	gggggcaggggtagggaggggaggggatgtg	0
chr1	3257166	3256857	3257857	22.7295	GCAGGCCGCGGAGGGCTCTTCGAGTTGGTTG	0
chr1	3324316	3323715	3324715	30.8756	TCTCCTCCTCTCTGAGGCCACCTTTGCCACC	1
chr1	3349614	3349142	3350142	135.439	GCTGGCAAGGGTGGCGGAGGAGCCGAGGCAG	0
chr1	3356260	3355660	3356660	155.49	TGGAATTGTTCCAAAGCCCCCCCCAGCCCCC	1
chr1	3377730	3377178	3378178	118.07	AGTGGCCATGGTGGCCTCCAGATCACTACCT	0
chr1	3384258	3384059	3385059	22.1242	CGTGGCCCCATCCCCTGCCccctgccctccc	1
chr1	3404602	3403887	3404887	27.137	GGTGGGCAGGGAGACACCAGCATGTGCTCTG	0
chr1	3416105	3415352	3416352	38.0853	AGGGGCCAGAGGGGAGGCCTTGGCCACTGTG	0
chr1	3423266	3422664	3423664	31.3696	GGGGAGTTGGGGGAGACTCGCAGGCTCTGAG	0
chr1	3489149	3488500	3489500	41.6421	CATCCCCACCATCCTGCCCTCCCTTATCACT	1
chr1	3496866	3496296	3497296	37.5128	AGGCAGCTCTCATGAGACCCCCACACCCTCC	1
chr1	3502176	3501311	3502311	21.3077	AGTGGCCAGGCAGGTCACAGGAACAGGCAAG	0
chr1	3516948	3516031	3517031	18.1742	CCCGTCTGCCTCTGAGCCCCTCGCCCCATCC	1
chr1	3541548	3540908	3541908	115.623	CCAGGGTCCAAATCAGGCCCCCTTGCCCACT	1
chr1	3544878	3543935	3544935	95.0927	TGGGGGCAGGGTGGCCGAGGGGGCAGGTGGC	0
chr1	3575594	3575057	3576057	44.5635	cgtggctggggaggcctcacaatcatggcag	0
chr1	3579320	3578371	3579371	20.8556	CCCACTCCCTGCAAGCATCTCCTTCGCCACC	1
chr1	3580525	3580433	3581433	17.9132	GAGGGTGGAGGAGGCCACAGCTGGACCTGAG	0
chr1	3586823	3586704	3587704	16.8098	GGAGGGGAGGGAGACCTGCCGGGCCCGCCGG	0
chr1	3595716	3594822	3595822	28.6786	CACGCTACCTCACTGCCCCTGCCTGGCCCCC	1
chr1	3602203	3601264	3602264	26.6641	CATCCTCCCGGGCTGGGCCCCTCCTCCTCCA	1
chr1	3666595	3666235	3667235	59.6202	TGGTCCCTCTGCTGGCTCCCTCCCCACCACC	1
chr1	3687240	3686927	3687927	155.703	GCTGGGGAGGGTGGGCCGAGGAGCCACAGCT	0
chr1	3717328	3716819	3717819	16.0348	Tggggcgggggaggaggggaaggagaggagg	0
chr1	3738630	3738072	3739072	97.5202	CACTGATCCTAGAGAGGCCCACCTGCCCCTC	1
chr1	3764475	3763720	3764720	134.645	aatgcttccttttttttcctcccttgccacc	1
chr1	3787069	3786347	3787347	162.364	CGCCTCTGCTTCCTCTCCCTCCTCTTCCTCC	1
chr1	3868327	3867488	3868488	131.256	CCTGCCTCCCCTCCTCTCCTCCTCTCCCCCC	1
chr1	3918593	3918152	3919152	77.3133	ccgccatgattgtgaggcctccccagccacg	1
chr1	3943288	3942370	3943370	137.202	GGTGGGAGAGGAGGGTGAGGAACACGCCGCC	0
chr1	3949976	3949770	3950770	183.118	tggggagagggaggggtgaataggtgaagca	0
chr1	3957784	3957139	3958139	27.8676	GGGTGTGGGAGGGGTCCTGCCTGTCAGCTGG	0
chr1	3971507	3970904	3971904	24.4476	GGTGGGCAAAGGGGACGTTAGAGAGCAGGTG	0
chr1	3995136	3994762	3995762	106.11	GAAGGGATGAGGGGGAGGACCAGGTATGGTG	0
chr1	4004407	4003677	4004677	21.4449	CTGGAATGTTCCACGTCCCTCCCTGCCCCCT	1
chr1	4006399	4005873	4006873	17.1424	CTTGCCCGCTTGCAAGACCCCCACTTCAAAA	1
chr1	4045296	4045245	4046245	23.8853	ggggggaagggtgggggctggtgagggataa	0
chr1	4053532	4053356	4054356	41.2267	gagggtcacggctgtcttTGGATGGGGACGG	0
chr1	4079594	4079351	4080351	19.2795	tgtggctggggaggcctcacaatcatggcag	0
chr1	4092952	4092596	4093596	83.1215	TCCccctccctccatcccctctctctcctct	1
chr1	4119074	4118686	4119686	18.9299	CAGCCTGGCTCTGAGGGCCCCACTGCCTCAT	1
chr1	4174554	4174302	4175302	19.2202	GGAGAGGCAGGAGGCGGACAGAGGAGGTGTG	0
chr1	4226275	4225721	4226721	14.9156	gggttcaagtgattctcccaccttagccccc	1
chr1	4320361	4319797	4320797	70.6007	GGGGGCTAGGGAGGccctccccacaaggagc	0
chr1	4435680	4435190	4436190	32.4053	ttttttttccatagtagccaccctcctcccc	1
chr1	4456507	4455884	4456884	22.159	ccaccatgattatgaggcctccccagccacg	1
chr1	4482771	4481825	4482825	16.7686	AGTGGGCACGGAGGGGTATGGGGTGGGTCGG	0
chr1	4581365	4580744	4581744	24.3508	ctgacctcatgatctgcccaccttggccccc	1
chr1	4690485	4689617	4690617	48.0199	GGGGCGCGTGGAGGTGGCTGCAGTACGGGAG	0
chr1	4691691	4691144	4692144	23.1739	AGGAGTCAGGGGGGCTTAGGAAGGAGGGCCA	0
chr1	4741081	4740450	4741450	8.11044	TGAGAGCAGGGAGGGGCTGGCAGGGCTGGGA	0
chr1	4794559	4793691	4794691	31.3857	TGTGGTGCCTTTGTCTTCCTCCTTATCCCCA	1
chr1	4942273	4941468	4942468	65.003	CCTGTCTCTGCCCTGGAACCCCTTCCCCATC	1
chr1	4959950	4959574	4960574	15.0468	gaggggaggggaggacagaggaagggagggg	0
chr1	5030911	5030510	5031510	131.437	ggggaaaagggagggagttacaggaacctgg	0
chr1	5076617	5075989	5076989	30.2663	AGCCGCCCTCCTCCCGCCCCCCGTGACCCCC	1
chr1	5246538	5246363	5247363	15.75	cccttcttcttcccttccctccctccctccc	1
chr1	5251416	5250759	5251759	20.7816	ccaccatgattgtaaggcctccccagccacg	1
chr1	5257868	5257285	5258285	56.8428	ccaccatgattgtgaggcctccccagccacg	1
chr1	5287524	5286947	5287947	24.4588	ACTTTGCCATGGAGAGGCCCCCCAGACCCCT	1
chr1	5317615	5317053	5318053	21.154	TCTTGTGGGTTGTGGGCCCCCCCACACCACC	1
chr1	5343837	5343448	5344448	44.3602	CAGCCTCCACTAGGGGACCCCCGATCCTCCC	1
chr1	5383072	5382770	5383770	19.6192	gtggtggagggaggattggaaagcaagactg	0
chr1	5402178	5401698	5402698	17.658	ttcattttctgcacctacacccctgcccccc	1
chr1	5514744	5514485	5515485	28.696	AATGGCCACCGGGGGCGCAGCGAGGCGGCAG	0
chr1	5571430	5570927	5571927	70.5502	ggcagcctcttCGAGCACCGCCCCATCCCCC	1
chr1	5579258	5578606	5579606	32.4077	ttacctccccctgggtccctcccacGCTCCC	1
chr1	5648279	5647807	5648807	94.6149	ggtggccatgaaggtcctggggcaaggggtg	0
chr1	5853990	5853460	5854460	70.4776	cgtggctggggaggcctcacaagtaggatgg	0
chr1	5900556	5899954	5900954	104.881	gggaggaggggagggctaaataggtggagcg	0
chr1	5908123	5907504	5908504	22.8218	AATGGGGGGCGGGGTGCATGAAGCATCCCCA	0
chr1	5947344	5946697	5947697	61.2172	GGGGGACACAGGGGTGCTGCTGCAACAGCAA	0
chr1	6000002	5999164	6000164	28.7632	CTGCTCTGCTGTCTGCACCCTCTCTGCACCC	1
chr1	6006354	6006336	6007336	97.6344	CAGCTCAGCTCCCACGTCCCCCCACTCCACC	1
chr1	6078456	6077888	6078888	96.5951	CAGGGGGGCGGGGGTCCTGACGACAGGGTGG	0
chr1	6084259	6084173	6085173	67.333	AGGCAAGGCTGGGACGGCCGCCCATGCCCCC	1
chr1	6161108	6160798	6161798	45.4791	AGTGGCCaggagggaggatgaaggaaagagg	0
chr1	6269456	6268986	6269986	106.064	CACTACAGCTGCTCCCACCCCAGCGGCCACC	1
chr1	6475230	6474951	6475951	19.6105	cccaccctccttcccaaccctcctccccacc	1
chr1	6502899	6502579	6503579	15.6188	CAGCCGCTGTGTGCAGCCCCCCGGCGCCTCT	1
chr1	6580589	6580128	6581128	39.3802	CCGGGGTGTCACTTCTGCCTCCCTGCCCTCC	1
chr1	6622916	6622741	6623741	23.7416	CTGGGGCTGGGAGGGAGAGGGGCTCCGGCTT	0
chr1	6656808	6656697	6657697	7.9236	aggagactgggaggattccactgggaggtgg	0
chr1	6733057	6732853	6733853	17.415	GGTgggcacagtggtgcatgtctgtagtccc	0
chr1	6908345	6907583	6908583	23.3647	GTTCTTGCCTTGTTTCTCCACCATGCCCTCT	1
chr1	6916387	6915736	6916736	86.9568	CCGAGTTCCTGTAAGGCCCGCCCCACCTCTG	1
chr1	6940957	6940391	6941391	124.916	AGGGGGAGGGGGGATCCTTGCAAGGTGGGGG	0
chr1	6976649	6976554	6977554	51.32	GATGATCCAGGAGGGCTTTCTGAGAGGGAGG	0
chr1	6982823	6982114	6983114	25.174	GAGGGGTGGGGAGGGGTGGGGAGCAGGAGCG	0
chr1	7072693	7072351	7073351	42.6653	ggtggttagggaggccttacccagaagggac	0
chr1	7110267	7109715	7110715	130.38	CATTAGAATTTTCAGCACCCCCCTTCCCCCC	1
chr1	7122143	7121734	7122734	24.1587	GTGCACGCTCCTCTCGCCCTCCCTGTCCCTA	1
chr1	7143169	7142721	7143721	16.9341	GGTGGAAGGTGGGGTCGTCAGCAGCAAGGCG	0
chr1	7187153	7186818	7187818	97.5978	GGTGGGTGCGGGGGCATTTGAACCAAGATTG	0
chr1	7265028	7264347	7265347	39.6487	CAGGGGTGGGGAGGGAGCCTCAGGGGCCAGG	0
chr1	7304071	7303784	7304784	93.3418	tgggggaggggagggagatgaagagttattg	0
chr1	7317961	7317579	7318579	22.3906	TGCTTTGCCTATTGAGGCCCTTCCTACCACC	1
chr1	7339495	7338862	7339862	29.2162	catgtctccttctaagcccttcctgccctgc	1
chr1	7428137	7427827	7428827	91.8306	GGAGGGAGGGTGGGGGCAGGAAGTCCACGGG	0
chr1	7449962	7449304	7450304	47.1747	GGTGGCTTGGGGGTAGGAGGGAGGAGAGGGG	0
chr1	7547882	7547282	7548282	70.5225	GCACTCCACTGTGTGGACCCCCCACTCACCC	1
chr1	7556698	7555936	7556936	36.402	CAATTCGTCTGCCTGGGCCATCCACCTCCCC	1
chr1	7649349	7648755	7649755	44.2466	GGGAGTCATGGGGGAGGCAGCGATAGCGCTG	0
chr1	7815760	7815320	7816320	25.0897	gggggccgaggtgggcagatcacaagataag	0
chr1	7969957	7969530	7970530	61.4157	agtggtttgggaggctgagacaggaggattg	0
chr1	8077222	8076847	8077847	24.2712	CACATATCCTTCCTAGACCTCCCCTGGCTCC	1
chr1	8124250	8123902	8124902	14.4612	aggcaagaagggggtctttttgggaaagggg	0
chr1	8275974	8275640	8276640	19.377	ctgacctcgtgatccgcccgcctcggcctcc	1
chr1	8290711	8290337	8291337	19.3629	ctgaccttgtgatccgcccaccttggcctcc	1
chr1	8349249	8348912	8349912	17.1362	TGGGGGGTGGGGGGGACTGGGTGGTCACATG	0
chr1	8359283	8358726	8359726	40.6594	GCCACTTCCTGGGTTGGCTGCCCTTTCCTCC	1
chr1	8575676	8575243	8576243	17.4261	ctgggattagacttgggccattgtgcccACC	1
chr1	8587494	8586822	8587822	19.8311	CTTGTTAACTTCACATCCCTCCCCTCCACCA	1
chr1	8693598	8693273	8694273	31.5076	tgggggcagagagggagggatgaatagggag	0
chr1	8743794	8743094	8744094	83.2369	ccagttattctttaggcccaccatgaccact	1
chr1	8984358	8984255	8985255	14.6081	gggagggaggggggagagagaaggaaggaag	0
chr1	9008276	9007689	9008689	90.4142	Ggtgggaggggaggcactgggagcttccaag	0
chr1	9263753	9262793	9263793	155.581	CAGGAACCTGTTCAGGCCCTCCCTGCCCTCC	1
chr1	9301695	9301261	9302261	20.3112	agtggtcatggtggcagagatggaggtgatg	0
chr1	9306408	9306275	9307275	33.1616	TGGAGTGGAGGGGGCTGTGGGAGGTGCATGG	0
chr1	9337687	9337352	9338352	29.923	CCACCCTCCTGATGGGGACTCCCTGGCCACC	1
chr1	9440767	9440140	9441140	19.167	CAAGCTCTTTTCTTCCCcctccctggcctca	1
chr1	9473904	9473527	9474527	30.856	tctcccctctgtgaatgcctccatgtctcct	1
chr1	9595142	9594890	9595890	30.3687	CGGTCTCTCTGCCCACCCCTCCCCAGTCCCC	1
chr1	9629457	9628659	9629659	22.9974	CAGCACTCCCTGCCCCCCCACCCCCGCCCCC	1
chr1	9695618	9694904	9695904	13.9847	ggaggccgaggcgggcagatcactaggtcag	0
chr1	9916904	9916387	9917387	25.6289	gggaggaagggagggaagaaaagaaagCTGC	0
chr1	10131853	10131752	10132752	15.5411	agcgacttgggaggctgaggcaggagaatcg	0
chr1	10175989	10175399	10176399	47.462	agcagtcgctgtctagacccccttgccccag	1
chr1	10424063	10423763	10424763	48.3017	ggggacgggggaggcagaggcagcttgtctg	0
chr1	10583110	10582538	10583538	43.0892	aggggcaaagagggaatcaagaaggtgggac	0
chr1	10593699	10593252	10594252	50.6642	GGGGGGCTGGGGGAGGGGATAAGAAAGTGGG	0
chr1	10617477	10616826	10617826	39.9322	TCTACCTCTTTCCTGCCCCGCCCCAGCCCCC	1
chr1	10638248	10637441	10638441	29.7757	CCAGGGTGGCCGAGACCCCGCCCCGGCCCCC	1
chr1	10697592	10696881	10697881	71.6438	GCTGGTTCCTGTTACCCCCCCCGCACCCCCA	1
chr1	10743867	10743142	10744142	127.816	gggagggagggagggagagagagagaggagc	0
chr1	10754953	10754428	10755428	30.314	CACCTTTCCTCCTCTTACCCCGTTGGCCACG	1
chr1	10804961	10804295	10805295	15.1648	aggcgcctctgtctgtgcccccgtagccccc	1
chr1	10828367	10827656	10828656	18.2803	CCACCCCACTTCATAGCCCTTCTCTTCCACT	1
chr1	10905351	10904881	10905881	23.7714	GCCGGGTGGGGGGGCCCTCAAggggtggggg	0
chr1	10959001	10958484	10959484	23.1538	GGGGGCAGCTGGGGTCCTGGGCGCAGCTGGT	0
chr1	10967235	10966549	10967549	26.2215	tgccctcacttctctgaccccctttcccact	1
chr1	10971592	10971095	10972095	28.6414	cacctcctctgggaggtcctcactgaccacc	1
chr1	11229407	11228776	11229776	17.6528	GGTGGCAGCGGGGGCAGTGGCAAGGGAGGGA	0
chr1	11327814	11327322	11328322	11.6108	GTAGGATAGGGCGGCCCATATAATAGGGGAG	0
chr1	11338194	11337421	11338421	27.6535	ccttctcccctcctcctcctccctctccccc	1
chr1	11430544	11429782	11430782	17.9816	ttctcctgctcctccgaccttcctccccgca	1
chr1	11650731	11650462	11651462	54.3571	CAGGTACGCGGCGGCGGccgccgcctcctcc	1
chr1	11693001	11692474	11693474	42.8714	GGTGGGGACAGGGGGCTCCACAGAAATGGAT	0
chr1	11848504	11848091	11849091	34.1993	CTCCTCCTCTTCCATGTCCCCCGCGACCCTC	1
chr1	11997258	11997201	11998201	25.6761	CTCCTGGCCTGGTGGTTCCTCCTCAGCCTCT	1
chr1	12097269	12096952	12097952	31.9616	GGGAGCATGAGGGGTCCTCAGAGGAGAGGTG	0
chr1	12138388	12138038	12139038	67.879	CCCTCGTCCCCCAGGGACCTTCCTGAGCCCC	1
chr1	12211530	12210950	12211950	29.7549	cattccttgacttatggccccttcgtccatc	1
chr1	12341868	12341243	12342243	49.0749	GTGGTTTGCCACCCTGACCACCACACCCACC	1
chr1	12451271	12450933	12451933	32.5148	TTTGGGAAGGAGGGTGTTGACAGAGTGTGTG	0
chr1	12542884	12542422	12543422	42.8665	GGGGGCGGTGGGGGGGTTGGGGGTAGAGCAT	0
chr1	12709693	12709157	12710157	47.5633	cagcactcctaaagctaccccactgtccaca	1
chr1	13418017	13417313	13418313	14.7003	ctgaccttgtgatccgcccgccttggcctcc	1
chr1	13483943	13483419	13484419	12.8339	gtggggaggggaggagcggggaggggagggg	0
chr1	13605864	13604968	13605968	36.2537	ttgaccttctgatccgcccgccttggcctcc	1
chr1	13803105	13802337	13803337	37.0221	AGTGGGGAAGGTGGGCTGGGGAGGCCTGAGG	0
chr1	13844725	13844084	13845084	24.7109	tactgaagccatgcaaaccccctggccttcc	1
chr1	14067633	14067128	14068128	29.7088	CCACCCTTCTGTCTGTCCCCCCCCATACTGC	1
chr1	14114520	14113843	14114843	43.957	CACCCCACCGTCGATGCCCCCCATATCCTCC	1
chr1	14117623	14117111	14118111	21.5673	agggggTGGGGAGGTAAAAggaaagatgggc	0
chr1	14180990	14180567	14181567	16.9286	CATTTGCTGTACTCCTCCCGCCCCGCCCCAG	1
chr1	14251228	14250667	14251667	19.7471	CTGTTTACCCACTGTGACCACCATCACTTCT	1
chr1	14261896	14261847	14262847	14.7191	TAAGCTGAAGGAGGTCATCCGAGACCCACTT	0
chr1	14299951	14299441	14300441	41.9329	GGTGGGTGGGGAGGCTTTGTTATATAACATG	0
chr1	14379985	14379376	14380376	61.1089	ggtgggcacagaggtgtttatatcaccccac	0
chr1	14407458	14406597	14407597	30.1801	GGGGGAAAAAGAGGGATATGAAGTTAAGTGT	0
chr1	14466743	14466182	14467182	26.6895	ggaggccgaggtgggcagatcacgaagtcag	0
chr1	14551875	14551453	14552453	46.7846	CTAGAATCCTTCTCACCCCTCCTTGGCCCCG	1
chr1	14565166	14564763	14565763	24.5911	tagcatcctttcctctccctccctgcccTTC	1
chr1	14671144	14670854	14671854	29.4755	cctggaggagggggtacttaaatgagggctg	0
chr1	14773826	14773322	14774322	93.891	CAGGCCAGGCCTGCTCTCCTCCCCTCCCCTC	1
chr1	14827542	14826936	14827936	51.7796	CAGGGATTTTATTTGCCTCCCCCTGCACACT	1
chr1	14856169	14855888	14856888	67.1777	GGTGGTCAGGGAGGCTGCAGCTCTTGGGAGG	0
chr1	14985278	14984667	14985667	23.2884	ggaggccaaggtgggaggccaagGtgggagg	0
chr1	14990963	14990943	14991943	8.74337	ggtggggatgaaggcaaaggtgggggtgatg	0
chr1	15046416	15046026	15047026	147.935	agtggctgaggaggaggagggagaggaagga	0
chr1	15099544	15099445	15100445	86.9372	GCTGGCCGGGGAGGGGAATGGGGGGTGAAGA	0
chr1	15179557	15179127	15180127	17.9266	agaggccgaggtgggaggatcacttgagccc	0
chr1	15244768	15244419	15245419	63.8564	aggggtcagggagggagacacaataaataac	0
chr1	15293494	15292824	15293824	32.5671	ggaggccaaggagggcgaatcacaaggtcgg	0
chr1	15322930	15322497	15323497	28.1491	catggctagggaggcctcagaatcatggcgg	0
chr1	15347211	15346235	15347235	28.1568	GATGAGGAGGAGGGTCTCCAAAGAGTTACTT	0
chr1	15360258	15359949	15360949	62.908	ggtagtcagggagggcctctcagaggacgtg	0
chr1	15463467	15462965	15463965	34.8955	CCTCCCTCCTGCCGGCACCATTCTACCCAAC	1
chr1	15724961	15724468	15725468	67.101	CCTGGCTCCTCTCTAGGGCTCCCAGCCACCC	1
chr1	15799337	15798631	15799631	29.6106	CCCCCCCGCTTCCAGCACCCCTCTGACCAGC	1
chr1	16116263	16115929	16116929	27.6451	GGGGGTCGTGGGGGCAGGGCCAGGACACCTG	0
chr1	17023272	17022662	17023662	70.0106	CAGTGTTACTTAGAGGACCTCTACATCCCCA	1
chr1	17104057	17103782	17104782	12.5821	ggaggccaaggtgggcggatcacaaggtcag	0
chr1	17219983	17219503	17220503	16.6208	gggagttggggaggatgaggaagggggtcag	0
chr1	17223369	17222893	17223893	15.2723	CCACCTTTCCCATCCCTCCACCTTTCCCCCA	1
chr1	17351666	17351214	17352214	38.8542	gatggtcagggtgggcttcacggagaagctg	0
chr1	17593068	17592425	17593425	104.081	CCCAGGCCCTTTGAGGACCCCCACAGCCTCT	1
chr1	17647787	17647319	17648319	22.6603	ggtggtcagggaggacttctcggaggagggg	0
chr1	17856635	17856222	17857222	21.9245	AGGCCATGCTGCCCCTCCCTCCCCACCCACA	1
chr1	17996647	17996308	17997308	24.7447	CTCCTGTCCTCCACTTGCCACACTCCCTCCC	1
chr1	18101240	18100930	18101930	21.9074	cctccctccttcttctccctcccctccctcc	1
chr1	18161213	18160629	18161629	51.2692	CAGAGTCCCTACGGGGCCCTCCCAGCCTCCA	1
chr1	18198783	18198346	18199346	32.5004	CGCCACTTCTGTCACCACCCCCCTGGCCCTA	1
chr1	18240658	18240354	18241354	19.6185	TGTGGCCCtgagggtcacagaggtaaacttg	0
chr1	18250100	18249390	18250390	17.901	cactccctccctcgctccctccctccctccc	1
chr1	18336847	18336436	18337436	97.3297	cgtggctagggaggcctcacaatcgcggtgg	0
chr1	18378096	18377276	18378276	16.0044	AGTGGTAGGGGAGGagatcatggacagttag	0
chr1	18440255	18440131	18441131	16.2667	CTCAGGGCCTCTTGGTGCCTCTGTTTCCCCA	1
chr1	18508392	18508112	18509112	18.0525	ttattttttccttatttcctcttttcccacc	1
chr1	18705543	18705104	18706104	16.961	CCACTGCTTTTCCTAGCCCGCCCTGTCTCAC	1
chr1	18725423	18724848	18725848	43.6234	cctcccctctccttcctcccgcctgcccctc	1
chr1	18852789	18851968	18852968	28.876	CCCTACTTCAGTCCTGCCTTCCCTGACCCTC	1
chr1	18869131	18869099	18870099	69.83	TCTGCCTCCTGCCACTTCCCCTGACTCCCCC	1
chr1	18877273	18876713	18877713	20.8713	GGAGGCAAGGGAGGCGCCAGAAGAGACGAGT	0
chr1	18913750	18913131	18914131	19.3168	TGGGGTCAGGGCGGCCCACACAGAACTGCAG	0
chr1	19060662	19059831	19060831	27.5455	CATCACAGATCCCAGGACCACCATGCCCCCC	1
chr1	19080731	19080349	19081349	95.1932	GCAATCCATGGGGGTCCTCAAAGAGATGCTG	0
chr1	19143922	19143582	19144582	12.9327	CAATGCTACTGTACCTCCCTCTCTCCCCTCC	1
chr1	19320658	19320415	19321415	15.6199	ctgaccttgtgatccgcccgccttggcctcc	1
chr1	19353484	19352790	19353790	27.2391	cccctgcccttctgtttctgcccttgccacc	1
chr1	19492736	19491879	19492879	16.549	cagtcagtctgatcaggcctctgcccccacc	1
chr1	19648295	19647872	19648872	67.4158	AGTGGGCTGGGGGGCCTCAGTGGCAGCGTTG	0
chr1	19700354	19699825	19700825	22.027	CCTAGGCCCCTCCAGCCCCTCCCTCCACCAC	1
chr1	19709069	19708689	19709689	16.8077	AGAAGGGAGGGGGGACCAAGAAAGGAGAAAG	0
chr1	19722830	19722456	19723456	33.5883	AGGGGGCTGGGGGGTGCATCCAGTGTCAGCG	0
chr1	19734154	19733985	19734985	77.2845	aggagacagagaggacggaccaagagggaac	0
chr1	19783959	19783488	19784488	20.4577	GGTGGGAACAGGGGCAACAGCATAAACCATG	0
chr1	19813724	19813314	19814314	45.4899	CCCAAACCCTGCCCTCTCCACCCCTCCCCAT	1
chr1	19821314	19820650	19821650	28.6529	cagacctcccccgtacacccccgcccccacc	1
chr1	19834473	19833974	19834974	21.7726	ggaggccaaggtgggcggatcacaaggtcag	0
chr1	19980154	19979638	19980638	29.8094	caggCCTCACGTGTGCACCCCACAGTCCACC	1
chr1	20142166	20141696	20142696	19.6294	GGTGGACATGGAGAGAGTGGCAGGAAGGGTG	0
chr1	20149992	20149566	20150566	19.0922	GGTGGAGAAGGAGGCAGAAGGGACATGTATG	0
chr1	20229608	20229193	20230193	22.489	GGTGGAAAGGGAGGATTTAAGGTAGCATATG	0
chr1	20436497	20435752	20436752	44.2252	caggaagccttctctgaccgcccTACCttcc	1
chr1	20557537	20556985	20557985	18.2036	CAGCCCAGCCACCAGTGCCATCCTGGctccc	1
chr1	20683914	20683441	20684441	71.8343	CTCCACTTCTGTGAAGGCCCCCCAGCCTTCC	1
chr1	20703610	20702909	20703909	18.5275	ggtgggaaggtgggtaggtggaagaaaaggt	0
chr1	21051617	21051357	21052357	17.2264	agcactttgggaggccaacacaggaagactg	0
chr1	21297440	21296778	21297778	22.4773	CATGCCTTCCCCGGTGACCCCCTGACCCCCT	1
chr1	21610319	21610000	21611000	21.0607	TCTGGCCAGAGGGGGCCCATGGGGGAGAGGG	0
chr1	21652493	21651846	21652846	33.9002	CAGAGCCTCCAATAGCCCCTCCTTGCCCACC	1
chr1	21680323	21679884	21680884	62.0683	CAGATGTAGTACGAGCACCACCGTGTCTCCT	1
chr1	22019940	22019039	22020039	21.4413	ctgaccttgtgatctgccctcctcagcctcc	1
chr1	22296004	22295364	22296364	21.2328	CACGACGAGTGCGTGGCCCTCTGTTGCCATG	1
chr1	22310750	22309925	22310925	23.2261	cgcctcaagtgatcctccctccttggcctcc	1
chr1	22411133	22410563	22411563	25.0481	catccctcattctttcctcccctcagccccc	1
chr1	22539701	22539008	22540008	33.3901	gttctcctctccctgaaccaccccgaccccc	1
chr1	22546952	22546308	22547308	20.6541	ctgctgtcctcagcctgcctctctgcctccc	1
chr1	22760755	22760060	22761060	72.1619	CTCCTCTGCTCCAGGGGCCTCCCCATCATCC	1
chr1	22802651	22802018	22803018	34.9972	CCCCCTGTCCACCCGCACCACCCAGCCCCAC	1
chr1	22858067	22857651	22858651	94.8477	ggtggtcagggtgggcctctcggaggaggtg	0
chr1	22924550	22923900	22924900	22.6244	TGCTCTGcccctccccaccgccccgcccccc	1
chr1	23111761	23111317	23112317	21.4518	CCACCTGTCTCTTTCCCCCTCCCCACCCACC	1
chr1	23143885	23143199	23144199	21.4929	cagggtcacagtggtcttaagaggcagaact	0
chr1	23273887	23273412	23274412	16.1966	ggaggaggagatgggcctatgagaatgagat	0
chr1	23438893	23438490	23439490	16.1269	Cctccacattctttaggcctccatttcccac	1
chr1	23505185	23504944	23505944	18.4024	ggtggccagggaggccacaggtaaggtagag	0
chr1	23560125	23559519	23560519	21.7496	GGAGGGAAAGGGGGTTTGAGCAAAGAACACT	0
chr1	23582648	23582570	23583570	28.3366	ctgaccttgtgatctgcccaccttggcctcc	1
chr1	23613593	23613559	23614559	16.594	TGGGGAGGGGAGGGAACCCTCATCAAcaggg	0
chr1	23736306	23735680	23736680	13.3998	ctgacctcatgatccgcccaccttggcctcc	1
chr1	24090362	24090153	24091153	112.167	TGGAGACAGAGAGGAGGAGGGAGGTGCCTGG	0
chr1	24200369	24199896	24200896	21.3852	ctgccatgattgtgaggcctccccagccact	1
chr1	24203871	24203559	24204559	11.5091	AACGCGCCCCCCCGCCGCCCCGACCCCCACC	1
chr1	24210616	24209937	24210937	20.6398	AACGGTCCAGGGGGTCCTTGCAGCCTGGGGG	0
chr1	24471894	24471616	24472616	21.5529	GCTGGGAGTGGAGGCAGGAGGGAGAAACAGA	0
chr1	24859266	24858874	24859874	44.8048	GTGTCACCCTGCGAGGACCCCTGCCCCCACA	1
chr1	24979999	24979542	24980542	51.334	GGTGGGGTTGGGGGTGTCCACACATACACAG	0
chr1	25098442	25097890	25098890	30.8479	AGAGAAGAAGGTGGCAGAAACACATAACCTG	0
chr1	25505612	25504981	25505981	22.4377	CACCTCCCCTGTGGAGACCCTCGTGTCTCTT	1
chr1	25557641	25557574	25558574	33.8553	GGAGATCAGGGGGGCCTAGGGTGGAAGGCAA	0
chr1	25582361	25581746	25582746	17.439	ggaggccaaggcgggcagatcactagatatg	0
chr1	25677840	25677099	25678099	59.56	ACTCCCTGCTGTAAAGACCTCCttttttttt	1
chr1	25785009	25784648	25785648	127.157	cggggtcagggagggcctctctgggcaggtg	0
chr1	25790770	25790385	25791385	16.5452	gagggtctggggggtcaaaggaagtcggcag	0
chr1	25821056	25820883	25821883	7.70161	GGAGGGCAAGGGGGAGAGCAGGAGGGCTGGC	0
chr1	25963835	25963363	25964363	20.5157	ggtggtcagggtgggcctcactgagaaggtg	0
chr1	26012544	26011644	26012644	9.35361	ctgacctcgtgattcacccgccttggcctcc	1
chr1	26374509	26374407	26375407	17.1307	GCCTCTGCCTGCCAAGCCCTTCCTTGCTGTC	1
chr1	26389822	26389215	26390215	20.7638	TGAGGGAAGGAGGGGCTTTGAAGAAACATAG	0
chr1	26420483	26420273	26421273	15.8013	gctgggtgtggtggcgtgcgcctgtagtcct	0
chr1	26577880	26576991	26577991	32.6793	CATCCCCTCCTCTCCATCCTCCCTGCCCTTC	1
chr1	26661645	26661175	26662175	15.8413	ggtggccaaggaggcaagaagaacaccagaa	0
chr1	26889057	26888662	26889662	25.6033	GGTGGCCAGGGAGGTACACAGTACTGAAATG	0
chr1	27004503	27003733	27004733	18.4945	CGGGGCAAGGGAAGGAGCTGGAGGACTGAGG	0
chr1	27077042	27076567	27077567	14.4742	cccctcctcttttctcccctcccttcccatc	1
chr1	27304972	27304361	27305361	42.3364	GGCAGTACCCCACCTGACCTCCCTGCCCTTT	1
chr1	27440728	27440237	27441237	31.8131	GGTGGACACGGTGGTCTTTAAAAAATCTCTC	0
chr1	27661622	27661040	27662040	21.6139	ggtggtcagggagggcttctctgaggaggtg	0
chr1	27966422	27965657	27966657	17.8795	cagggttgctgggaggGCCCCCACGGTACCT	1
chr1	28100056	28099778	28100778	25.75	ggaggctgaggtgggtgaatcacctgaggtc	0
chr1	28132114	28131779	28132779	17.2583	gggagtaagggtggactcaagagaaagtgcc	0
chr1	28901172	28900593	28901593	11.2975	ctgaccttgtgatccgcccgccttggcctcc	1
chr1	29113867	29112993	29113993	17.0359	GCTGGCGAGGGAGGCACTTTAAGAACTGTTA	0
chr1	29304898	29304716	29305716	36.9599	AGTGGGTGGGAGGGCATCAGGAGGGGGAACA	0
chr1	29320257	29319848	29320848	30.3506	ggtggtgggggagggcttctttgaggaggtg	0
chr1	29391760	29391625	29392625	35.4833	ccaccctcctatccacCCCTCTAGGCCCCCA	1
chr1	29413430	29413038	29414038	20.3202	ggaggaaactgaggcccaaagaggggaggtg	0
chr1	29468042	29467533	29468533	14.3108	TTCCCACTCTGCCATGCACTCCTCCCCCTCC	1
chr1	29479958	29479049	29480049	12.125	ccttttcctttcctttccctccctttttcct	1
chr1	29689499	29688906	29689906	57.4628	CAGCCCTCCTGCTGGGGCCTCCCCTCCCCCC	1
chr1	29705405	29705155	29706155	17.9148	GAGGGGAAGGGAGGTCCTTAGAGGGGAAGGG	0
chr1	29807484	29806887	29807887	13.9134	ctgccatgatcctgaggcctccccagccacg	1
chr1	29930649	29929985	29930985	31.0348	GCAAGAGTGTGTGTGGTCCTCcttgtccccc	1
chr1	30106866	30105918	30106918	18.6831	CACATGTCCCTCGGTGACCCTCTCCTCGCCT	1
chr1	30209964	30209264	30210264	35.3294	gcctatagcctagaagccccccattccccgc	1
chr1	30272314	30271767	30272767	16.3672	AGGGGGTAGGAAGGAGCCAATAAGAGAAGAG	0
chr1	30320868	30320254	30321254	26.5979	AGTGGGTGGGGGGAGGCAGGAAGTGTGGGCA	0
chr1	30418727	30418179	30419179	49.4947	gcgggtggagggggtgcaataagaaaacctg	0
chr1	30515529	30514949	30515949	35.4825	gggggtcaaggagggctttggaggaggtggc	0
chr1	30525803	30525106	30526106	34.897	AGTGGTAGAGGAGGCATTCCCAGGGAGGGGG	0
chr1	30749686	30749258	30750258	27.1151	aggggtcagggcgggcttctcagaggaggtg	0
chr1	30786858	30786235	30787235	21.9361	GTGGCCAAGGGGGGCCCCCGCAGCCTGGCTG	0
chr1	30838417	30838051	30839051	17.0869	TGTGAGCAGAGGGGTCCCCAGAAGATGGAAC	0
chr1	30844644	30843946	30844946	54.0051	CAGAATCCTTGTCTCCCCCGCTGTGCCCACA	1
chr1	30891963	30891562	30892562	41.4213	CAAGAACTCTACAAGGACCCCCTGCCCCTCA	1
chr1	31031127	31030715	31031715	18.7364	GGAGGGTAGGGAGGATGAAGACAGGATGTTA	0
chr1	31432048	31431865	31432865	29.2578	ggtggacagggtggacagggtggacagggtg	0
chr1	31583437	31582640	31583640	22.0923	CGGCAGATCTGTGACTTCCTTCCGTCCCCTC	1
chr1	31800881	31800349	31801349	14.9062	GCATCCTTTCTCAACTTCCCCCTTAACCCCC	1
chr1	32196108	32195681	32196681	18.7779	CCCACCTCCTTCACCACCCCACTTGGCTCCT	1
chr1	32266717	32266501	32267501	11.5907	cccttccccctcctccccctccccttccccc	1
chr1	32469498	32468584	32469584	12.6931	gacctcagctgatctgcccgcctcagcctcc	1
chr1	32600567	32599795	32600795	46.6536	CATGCTTTCTGAACAGGCCATTGTATCCATT	1
chr1	32853505	32853196	32854196	15.0908	CGGTGGGGGGGGGGCGCGTGAAATTTGGCTG	0
chr1	32883281	32882910	32883910	30.5142	ctgacctcgtgatccaacccccttggcctcc	1
chr1	32895579	32895419	32896419	27.6183	TGTGGGGTCGAAGGGACAGTCAGGTGCGAGG	0
chr1	32985988	32985372	32986372	30.6467	cacttcctctgggaaggcctctgtgaacccc	1
chr1	33018998	33018413	33019413	20.7153	CAACAGCATTCCTTCTACCTTCCTGCCCCCC	1
chr1	33132015	33131677	33132677	28.3957	GCAGGCTCGAGGGGCCTTCGCAGCAGAGCTT	0
chr1	33269088	33268696	33269696	15.4571	cacctcttccggatagcccttcctgacaccc	1
chr1	33294751	33294321	33295321	24.0696	ACTGGCAGTGGAGGCCAGAGAAGGAAGGAAG	0
chr1	33350544	33350039	33351039	11.7986	AGGGGCTGCGGGGGTACAGAGACGTGCAGCG	0
chr1	33557029	33556235	33557235	29.3731	caTCAGGATTCTGAGCACCTCCCCAACCCCT	1
chr1	33578913	33578363	33579363	32.7987	CCCTACTCCTGCTTTGCCCGCTGTGTCCTAT	1
chr1	33593445	33592889	33593889	49.8517	cgtggctggggaggcctcataatcatggtgg	0
chr1	33690999	33690665	33691665	30.2988	gggggtgagggatgacctcccgggtgagctg	0
chr1	33742582	33742108	33743108	34.6571	CCAAGCTTCTGCCCCCCCCCCCCCAACCCCC	1
chr1	33755862	33755473	33756473	23.638	cggggggaggggggtctcactatgttgctca	0
chr1	33781063	33780638	33781638	36.129	CACCTCTTCTGGGGGCTCAGCAGTGCCCACC	1
chr1	33789096	33788482	33789482	22.4283	CTGTATTGCAGAAAAGACCACCGCCACCCCC	1
chr1	33908991	33908062	33909062	68.4343	TGTGTCAAGGAAGGAGAGAGAAGCAAAGGCG	0
chr1	33943393	33942607	33943607	17.6947	cacctcctccgtaaagccctccttgataccc	1
chr1	34072799	34072241	34073241	35.9408	ATCACCTGCTGCCAACCCCTCCCCCACCACG	1
chr1	34103538	34103158	34104158	34.5387	ctgaccttgcgattcgcccacctcggcctcc	1
chr1	34138960	34138088	34139088	13.4753	GACTTCCTCTCCATCACCCCCCATCCTCACC	1
chr1	34238388	34238266	34239266	19.4188	TTACTTTGTTCCTTCTGCCTCCTTATCCCTC	1
chr1	34261622	34261255	34262255	21.7482	agtggcagtgggggtgaaggcaggagaaaag	0
chr1	34333712	34333267	34334267	39.9675	caccactgctgatattaccaccctggccaaa	1
chr1	34421842	34420899	34421899	23.2273	TTTGGGGAGGGGGGTTCATCAGAAGGGCTGA	0
chr1	34474265	34473838	34474838	20.1453	CTGTATTACTCTTCCTCCCTCCCTTCCCctc	1
chr1	34476415	34475894	34476894	23.6712	GGTGGGAGTGAGAGTGGGCACAGCAATGCTC	0
chr1	34480065	34479372	34480372	19.2679	GGAGGGAGTGGGGGAGAAATCAGGAGGGGGG	0
chr1	34576558	34575618	34576618	25.6092	actgccactcccattcacccctgcacctccc	1
chr1	34751545	34750710	34751710	77.239	CCTGTTCTCTGTCATGCCCACCTTCCACCCT	1
chr1	34762163	34762045	34763045	31.5626	GGTGGTGAGGAGGGTGGCTGTGGGGGCTCAG	0
chr1	34802627	34802163	34803163	33.7609	tgtggagacgggggtctcactatgctgccca	0
chr1	34851819	34851475	34852475	41.2486	GGGGGTAAGCGGGGAGCAAAAAGCCCCAAGC	0
chr1	34902823	34902342	34903342	66.8672	GGAGGTCAGGGCAGCCCTGAAGCAGCAGCAG	0
chr1	34914903	34914447	34915447	37.3101	TGGGCTTCTTTTGAAGACCTCCCACACCCTA	1
chr1	35295426	35295077	35296077	46.6416	agtgagcaaggtggtgaataacagtagatga	0
chr1	35412122	35411654	35412654	35.6235	ctgaccttgtgatccgcccgccttagcctcc	1
chr1	35603587	35603252	35604252	28.826	GGGAGGCAGGGAGGCTGAACTGGGAGGTGCA	0
chr1	36099415	36098699	36099699	38.6972	GGGGGGCCAGGGGGACCCCGAGGCCCGGGCT	0
chr1	36120524	36119655	36120655	17.0047	ggaggccgaggcgggcagatcacaaggtcag	0
chr1	36289550	36289259	36290259	18.0759	AAGAGAAGCGAAGGTGGGCACAGGGGCTTTG	0
chr1	36341091	36340901	36341901	20.5228	GGGGGTGAGGAGGGAGCTCACGTGTGGGCTG	0
chr1	36526172	36525251	36526251	16.4382	ctgacctcatgctctgcccgcctcggcctcc	1
chr1	36555441	36554879	36555879	75.9477	GAGGGGAGCAGTGGACCCTGAGGGTGGGCTG	0
chr1	36602047	36601335	36602335	21.5811	CAACCACCTCCCTGAAGCCTCCCCTGCCTCC	1
chr1	36669978	36669405	36670405	25.2937	CTCCCGTTGTCCCCGCACCCCCCCGCCCCCT	1
chr1	36855534	36855059	36856059	34.386	GGAGGAGAGGGAGGCTATAAAACCAAAGTGG	0
chr1	36860694	36860198	36861198	34.1813	TGGGGGCAGGGTGGGCTGGTGAAGGAAGGAG	0
chr1	36928779	36928370	36929370	14.8458	CTTTGGTCATATTAGGCCCCTCTTTGTCCCC	1
chr1	36938649	36938073	36939073	38.0471	CAGCAGTGTTTGTGTCACCCCCCAGCCCCAC	1
chr1	36954577	36953813	36954813	19.5487	GGTGGGGACGGGGGCTGAGGCCAGCAGCAGG	0
chr1	36962065	36961297	36962297	25.0069	aaaaggaagggaggctcacagaaggactgag	0
chr1	36983706	36983337	36984337	24.8124	AAACCTTCAAAACAGGCCCTCCTTGACCCCC	1
chr1	37055676	37055548	37056548	22.583	tgaggaaacagaggcagagagaggtgaagta	0
chr1	37073329	37072958	37073958	23.0267	ctcccacccgtttactgcccccaaggcagcc	1
chr1	37083920	37083454	37084454	50.105	GGTGGGCACAAAGGCTGCCACAGTTTGCGGC	0
chr1	37143408	37143008	37144008	29.1804	ggagagcagggagggctgggaagaagaggag	0
chr1	37317868	37317408	37318408	13.8777	cacttgttcttcctgagcctccgtttcctca	1
chr1	37427387	37427365	37428365	17.6199	gagagagagggagggagggaaggaaggacgg	0
chr1	37485338	37484968	37485968	107.881	CATGGCAGCTGAAAGGACCACCCTACCCACC	1
chr1	37666580	37665962	37666962	18.9995	cgccttacccgcgttgccccccttaatcctc	1
chr1	37679002	37678517	37679517	29.8787	TGGTGGAGGGGAGGCCTAATGAACAAGAGTG	0
chr1	37732635	37731894	37732894	53.9471	TAGGGGCAGAGAGGAGGAAGGAGCAAGGCTG	0
chr1	38001319	38000878	38001878	33.5238	CGGGGCAGCAGGGGGCCACACAGGTGGAATG	0
chr1	38093769	38093488	38094488	64.862	gggagtcagggagggcttctctgaggaggtg	0
chr1	38137923	38137538	38138538	79.2556	CGTTGTTTCTGCTGCTGCCTCCATAGCCTCC	1
chr1	38265880	38265328	38266328	44.1748	aactgatggtgtttcttccacccttgccccc	1
chr1	38353216	38352555	38353555	13.186	CCCCCGTTCCCCCACAGCCACTCTTGCCACA	1
chr1	38448012	38447228	38448228	23.994	gggactacaggcatgtgccaccatgcccagc	1
chr1	38485759	38485364	38486364	58.328	ggaggtgagggtggggtgggagcaaatttag	0
chr1	38584683	38584653	38585653	27.4853	AAGGGAAATGGAGATGCTATTAGCAGACAAA	0
chr1	38681009	38680401	38681401	26.615	CAAACATCCCCCGCAGCCCCCTCAACCCCCC	1
chr1	38742213	38741727	38742727	15.5816	GGTGGTCTGGGAGGGGCCACAATGATGTGGC	0
chr1	38868680	38868579	38869579	15.0414	ggaggccaaggcgggcagatcacgaagtcag	0
chr1	39069119	39068547	39069547	25.5299	agtgagcaagggggtcctggagcacgagtca	0
chr1	39084487	39083952	39084952	45.1715	GGGTGTGAGGGAGGAATGGGCCAGGGCACAG	0
chr1	39311986	39311433	39312433	34.375	GGTGGAGAGGGAGGTAATATGAGGCATATCA	0
chr1	39456108	39455851	39456851	29.0875	ggaggccaaggggggcagatcacttgaggtg	0
chr1	39475934	39475621	39476621	17.5208	agtgggcagggaggagtggtcagcaagggag	0
chr1	39509018	39508688	39509688	16.3456	GGCGGGGAGGGAGGCCACAGCACGGGCGTCC	0
chr1	39698639	39698284	39699284	17.6293	GCGGGGAGCGGGGGGCAAAAGGGAAAATGAT	0
chr1	39734367	39733816	39734816	21.1256	aggggataatgtggtccttagaaaaaagctg	0
chr1	39977122	39976763	39977763	44.0023	ggtgggtaggggggtactataaattaaagaa	0
chr1	40070790	40069943	40070943	25.1473	CTGCGACTTACTGTTGTCCTTCCCAACCACT	1
chr1	40293058	40292514	40293514	25.7166	GGTGGAAACAGTGGTCCTGAATCATTGTGCT	0
chr1	40298044	40297842	40298842	33.9596	ggaggctgaggcgggtggatcatgaggtcag	0
chr1	40360989	40360497	40361497	17.6886	agtggacatggggggcacatgacttaataag	0
chr1	40421747	40421138	40422138	24.4883	CCAGGATGCCTTCTTTCCCTCCCTGAGCTTT	1
chr1	40611438	40610977	40611977	8.125	cagaacattttcatcatccccccaaactcct	1
chr1	40774628	40774018	40775018	15.2116	CCAAGTTGGTTCAAggtccttcttatctccc	1
chr1	40785185	40784729	40785729	18.6089	CACTGACGCTGCTGGGGCCCCCTCCTCCCTC	1
chr1	40812085	40811423	40812423	22.4336	CTGTCCCTGTGTGAGGACCACCCCCACTCCA	1
chr1	40822436	40821675	40822675	27.2464	GGGGGTGGGTGGGGGGCTGGCAGCAATGCCC	0
chr1	40853741	40853236	40854236	44.3482	gggacatggtttgaagtcctccctgcccacc	1
chr1	40955207	40954952	40955952	33.1647	gaaggaaaaggggatcttaaaaggatctggg	0
chr1	40988759	40988234	40989234	21.5034	AGATGGAGAGGAGGGAGGAAAGGTAAACCGG	0
chr1	41028337	41028247	41029247	26.0709	GGGGGGTGGGGAGGTGGGCAGAAGTGGAAGG	0
chr1	41282778	41282294	41283294	17.8141	aggtgacagtgaggaccCCGAGGCAGAGGAG	0
chr1	41365248	41364913	41365913	56.3274	GGGAGCCAGGGAGGTCCTCACAGAGGAGGTG	0
chr1	41386892	41386269	41387269	18.1478	CGGGGTGAGGGGGGTCTTTGGAGGCTGTCCT	0
chr1	41509631	41509338	41510338	73.9709	GGGGGCCAgggtggggtgcagaagggaggtg	0
chr1	41544739	41544065	41545065	26.8174	caccaccgctaccatcaccaccactaccacc	1
chr1	41638299	41637539	41638539	16.5731	ggaaggaaggaaggagagagaaagaaaggaa	0
chr1	41666050	41665829	41666829	7.942	AACCATCCCCTCTCCATCCTCCATCCCCATT	1
chr1	41806717	41806250	41807250	107.868	AGTGGGCAAGGAGGCCTTGGAAGGCGCAGGG	0
chr1	41888526	41887868	41888868	18.1878	AGGGGCCAAAGAGGGGGAAAAAGGAAATAGA	0
chr1	41940907	41940542	41941542	33.2236	gggggagagagagagacagagagaaagagag	0
chr1	42041708	42041060	42042060	20.635	TCTGGCCACAGCGGGCAGAACAGCATGGGTG	0
chr1	42089621	42089401	42090401	14.3064	agaaataatgggggtccaaaagagaaacaat	0
chr1	42186512	42186068	42187068	28.34	AGAAAGGAGGAGGGCCCTAACAAAAGAGATG	0
chr1	42415947	42415721	42416721	46.3208	GTGGGTGTTGGAGGTCTATTGAGTAGATGGG	0
chr1	42642126	42642009	42643009	14.6614	agctacttgggaggctgaggcaggagaatgg	0
chr1	42749170	42748247	42749247	12.5593	TTCACTGCTTGATGAGGCCTCCCTGGCCTCC	1
chr1	42835821	42835221	42836221	20.2665	GTTGTTAATTTCTGTGCCCCCCATACCCACT	1
chr1	42852832	42852222	42853222	25.6532	cagagttcaaacttgggcctccctgactgcc	1
chr1	42900680	42900175	42901175	27.5697	agagggcctgtgggtcctcacaggattcctg	0
chr1	43098868	43098241	43099241	17.6358	gggagggtgggaggaaggtgaggggtgaaaa	0
chr1	43227700	43227053	43228053	70.8131	TGAGAATCCTGTGAGGTCCCCCATGCCCCCC	1
chr1	43284425	43283783	43284783	14.5713	TACAAGTGCCTTCAAACCCCCCCCAACCTcc	1
chr1	43293147	43292606	43293606	65.6296	CCCTATTCCTAGTCTGCCCTCCCTGACCTCC	1
chr1	43384709	43384076	43385076	17.1743	AAGGACTGTGGAGGGTGGTGGGGAGAAGGAT	0
chr1	43393892	43393381	43394381	9.05	cgacatccctatgaagatattcttatccaca	1
chr1	43433108	43432407	43433407	29.196	CAGCCTTCACTCTCAGGCCTCCCTGGGCCCT	1
chr1	43443766	43442971	43443971	24.9575	TAGGTTTTGTGCTGGTACCACTGCGGCCCCC	1
chr1	43606207	43605808	43606808	25.9494	CCGGCATGCTCCAAGGCCCCTCATGACCCCC	1
chr1	43681549	43681228	43682228	16.4047	CCTGGTTTGTTATTAGCCCCCACTTCCTCCA	1
chr1	43698124	43697379	43698379	16.8421	CCAGGTCCCTGGTCCCATCACCATGTCCTCA	1
chr1	43783379	43782788	43783788	37.9442	CAGCCTCCATGCCTTTACCCCCTTGTCCTCC	1
chr1	44021209	44020685	44021685	27.1705	AGGTCTCCACGGGAGGACCACCCCACCCACC	1
chr1	44059632	44058721	44059721	16.4571	actctcctcctgattcccctccgattccatc	1
chr1	44390690	44390284	44391284	25.2012	TTGGGATAGGGTGGATGTGAAAGGAGGAAGT	0
chr1	44412741	44412207	44413207	19.4885	AGTACTTTGGTTCCAGCCCTCCCTTACCCCC	1
chr1	44470099	44469828	44470828	20.5009	ggtgagtaaggaggcagataaagtagacagg	0
chr1	44645203	44644730	44645730	28.0553	CTCACTTTGTTTTTCCTCCCTCCTTTCCTCC	1
chr1	45301287	45300526	45301526	53.4921	ggaggccgaggtgggcggatcacaaggtcag	0
chr1	45608476	45608143	45609143	56.4485	AATGAAAAGGGGGGTAGTTTAACAAGGTCGT	0
chr1	45628528	45628079	45629079	17.0363	TGTGGGGCGGGGGGTGCTTCTAAGAGACCCT	0
chr1	46029814	46029236	46030236	75.0037	TACCCCCTTGCCCATGTCCTCCCTGTCCACA	1
chr1	46183786	46183148	46184148	50.5457	AGCCTGTTCTGCTACCACCCCCGTCTCCACC	1
chr1	46432926	46432472	46433472	75.6134	CAGCCAGCTGGCTGGTTCCACCCTGACCCCC	1
chr1	46632930	46632452	46633452	40.5285	GGGGGCCACTATGGGAGACAAAGAACAGAGG	0
chr1	46745441	46745056	46746056	22.2489	cagtcttcctacttcagcctcccaaaatact	1
chr1	46789946	46789554	46790554	18.9033	TGTCCATCTCTTTGCAGCCTCCCTTCCCTAC	1
chr1	47180232	47179674	47180674	29.92	CCCCAGCACCTCTACCCCCACCTTTACTACC	1
chr1	47632075	47631451	47632451	35.3612	AGGCCCTGCTCCTTTGCCCCCCTCTGCTACC	1
chr1	47639049	47638421	47639421	31.5372	CCGTCTGTCTGCGAGGGCCCCCAGACCCTTT	1
chr1	47729413	47728789	47729789	15.7001	ccaccatgattgtgaggcctccccagccacg	1
chr1	47748069	47747827	47748827	28.6393	aatgaccagggagggcctctttgagaaggtg	0
chr1	47757018	47756388	47757388	33.3734	TCACCATCCTGCTCAGCCCCCTTGTCCCCCT	1
chr1	48017238	48016826	48017826	48.1806	GAAGGGAggagggtccttcagaggaaacttg	0
chr1	48055572	48055291	48056291	25.0688	GGGGGGCACTGGGGTCTGAAGAATAAGAAAG	0
chr1	48089966	48089880	48090880	29.4319	cacctcctccaagaagccctcctcgccaccc	1
chr1	48512627	48512087	48513087	30.6748	cagtgctcctctcagtgccccccttaccctc	1
chr1	48536322	48536077	48537077	28.8884	gagggacaggGTGCTCACAGGGGTGGAGGGG	0
chr1	48602855	48602519	48603519	20.0476	CCTTTTCTTCTTCTGTTCCCCCTTTCCCACC	1
chr1	48718624	48718306	48719306	18.4542	GGAGGGAGAGGTGGGGGCAGAGGAAGAAGGA	0
chr1	48750610	48750036	48751036	35.6713	AGGTGGCAAGGGGGGCTTAACAATTTGATTT	0
chr1	49271703	49271208	49272208	20.9524	taccatttacttttattcctccctacccctc	1
chr1	49371086	49370911	49371911	22.7907	cagaattgcaccacaggctcccctgggcacc	1
chr1	50127380	50126507	50127507	29.9927	agaggagagagaggagttgtctgaagctatg	0
chr1	50179168	50178848	50179848	38.4577	CTATATTCCTTTCCCCACCCCCTCACCCACC	1
chr1	50267330	50266755	50267755	21.8894	agtggttcaggcggcctcagaataaaagtgg	0
chr1	50318585	50317962	50318962	74.6315	CATATCCACTGCCATCCCCACCCTACCCCCC	1
chr1	50359106	50358616	50359616	88.4577	agtgggaggggcggccattaacagtgctgct	0
chr1	50443884	50442899	50443899	14.094	TATCTTTCTTGTTTCTTCCCCACGGCCCAGC	1
chr1	50508622	50508042	50509042	35.9094	aatgggtaggggggtgataaaaatgttttgg	0
chr1	51334903	51334246	51335246	27.1184	GAGGGCCCCACCCAGGCCGTTCCTGGCCCCC	1
chr1	51597014	51596710	51597710	17.1498	gggggtcagggaggtcctccttgaggtgaca	0
chr1	51783283	51782440	51783440	46.8322	gggctcacatgatcctcccacctcagcctcc	1
chr1	51790550	51790043	51791043	114.937	CGTGGGCAAGGCGGTCAAAGAGGTACTGCTG	0
chr1	51795532	51795511	51796511	27.5472	AGAGAGAAAGGGGAGGATAGCAGCCACAATT	0
chr1	51799346	51798377	51799377	21.4794	cactatccctcccccagcacccccacccccc	1
chr1	51958407	51957792	51958792	24.2445	GGTGTCCACAGTGGTGCTGAGAGGAAAGCCG	0
chr1	52556435	52556080	52557080	13.8913	ATGTGGTCCTAACCAAgtctcctttaccttt	1
chr1	52650325	52649753	52650753	78.3028	ACTGGCCACGGAGGTCCTTGGAGAAaggagg	0
chr1	52877117	52876372	52877372	33.3773	CCTGGCATGTGCTTCCTCCCCCTCTCCCCCC	1
chr1	53115139	53114907	53115907	30.2477	CAGCCTCTCTTTCTGCTCTGCCCTCTCCCCC	1
chr1	53168474	53167907	53168907	44.396	ggagggcagggtgataataaggagaaagtca	0
chr1	53287996	53287150	53288150	26.9619	GGGGGTGGGGGTGGGGCAGGGGGAGAAGGGG	0
chr1	53311583	53310925	53311925	62.298	GAGCGATACTGCGTGGACCCTCCCTGCCCCC	1
chr1	53315978	53315867	53316867	46.8046	GGTGGGGGAGGTGGCAGAGAGAACAGGGGCT	0
chr1	53370931	53370387	53371387	14.1913	CCTGTTTCCTCAGGCAACAACCTCTGCCCCC	1
chr1	53507873	53507208	53508208	51.8024	TGGGGGTGGGGAGGACAAGATGGGGAGAGCC	0
chr1	53551783	53551283	53552283	39.9059	ACCCTGCTCTCCTCTGCCCTCTGTGCCCACC	1
chr1	53658912	53658381	53659381	17.1304	TGGGGAGGTGGGGGGCACAGCAGGCAGGAGG	0
chr1	53758325	53757778	53758778	25.0213	cgtggctggggaggcctcacaatcatggtag	0
chr1	53844826	53844414	53845414	27.7559	ctgaccttgtgatccgcccaccttggcctcc	1
chr1	54077204	54076636	54077636	24.9543	GCCTCTCGCTATGTTGCCACCCTTATCCTCT	1
chr1	54238556	54238012	54239012	82.713	AGTGGGTGCAGGGGACACAGGAGGAAGTGGG	0
chr1	54278182	54277647	54278647	115.824	CTGGCTTCCTGTTAGGCCCTCCCTGATCAGA	1
chr1	54305301	54304602	54305602	53.2623	CACTGGTCCTCCAAATGCCTCCTTTCCCTTT	1
chr1	54310592	54309884	54310884	14.2196	ccccaacccacttcctccctcccccaccctc	1
chr1	54369315	54368961	54369961	30.713	GGGGGACGGGGGTGGGGGGGCACAAACTGGG	0
chr1	54404822	54404471	54405471	23.1401	GTGGGGGGGGGGGGTGTCAAGAAATTGGATG	0
chr1	54549348	54548659	54549659	33.3041	atgcctccctttttcttccaccatccccacc	1
chr1	54615402	54614979	54615979	23.509	gggagccacggagggttaaaagagaggcgtg	0
chr1	54680643	54680490	54681490	28.6191	GATGGGCAGAGGGGACTGTGGTCAGATGGTG	0
chr1	54726010	54725508	54726508	20.7978	aggcatagtgggggtcctagaaggagagaag	0
chr1	54777265	54776527	54777527	18.93	AGTGGGCAGGGGTGTCCCACAGGGCTCAAAG	0
chr1	54788017	54787308	54788308	36.0322	CCCTCTTCCATCCCGTACCCCCACCACCCTC	1
chr1	54920426	54919451	54920451	15.7269	cCTGCTCCCACTTTGTCCCACCTAGTCCCCA	1
chr1	54939569	54939306	54940306	32.0071	gaaacccacggggggctttgccaagaacttt	0
chr1	55031208	55030688	55031688	28.675	ccgtcatgattctgagacctccgcagccacg	1
chr1	55050996	55050764	55051764	23.7311	cgtggagacagaggtggagattggagaaatg	0
chr1	55204177	55203509	55204509	24.2773	CAGAGTTACTGCTATTTCCACCTTAAGTCTT	1
chr1	55209481	55208781	55209781	21.0713	ttaaagctttcctgttccctccttgaccact	1
chr1	55602517	55601923	55602923	16.9962	AGTAGGAAAGGAGGTAATATTAAATTTTAAT	0
chr1	55947539	55946873	55947873	40.2147	ttccacctcttttttttcctccctaaccaat	1
chr1	56304699	56304594	56305594	21.3201	GGGGGGAAGTGATGAGACAGAAGGTTCCAAG	0
chr1	56335560	56334805	56335805	39.2013	TCACCTTTCAGGAAAGACCTCCCTGACCATT	1
chr1	56432939	56432472	56433472	58.886	TGTACCTTCCCTCAGGTCCTCCTCTACCCAC	1
chr1	56555761	56555248	56556248	68.335	caatcctcctgcttcagcctcccacatcgct	1
chr1	56602009	56601594	56602594	24.2715	ctgccatgattgtgaggcctccccagccacg	1
chr1	56713653	56713286	56714286	121.18	GGTGGGCAGGGAGGGTTGCTACGTTGTGTTG	0
chr1	56732794	56732154	56733154	37.0093	agaagaataaaactagacccccccacccacc	1
chr1	56791657	56791586	56792586	79.3612	gagggaggagaagggaaatagagcatggctc	0
chr1	56809158	56808535	56809535	48.9348	AGTGGTGacagtggtgaacaaatgttctctg	0
chr1	56812685	56812367	56813367	40.2436	AGTGATCAGGGAGGAACACTGACCATGGTCG	0
chr1	56842298	56841693	56842693	40.3049	CATGGTACTCCGTGGTCCCTACCTAACCCTC	1
chr1	56907508	56906780	56907780	22.2125	ACCTTTCTTTCTGACTGCCTCCCACACCCCC	1
chr1	56944182	56943646	56944646	23.7604	CTGCCTGCCCTCCCTGACCCACCCTTCTCCA	1
chr1	56970889	56970511	56971511	16.2374	GATGGAAAGGAAGGCATAAACATAATACCTG	0
chr1	57057052	57056823	57057823	19.5782	GAGAGAAAGGAGGGGTTCCTGAGGATCTGAG	0
chr1	57057851	57057554	57058554	25.6007	ctgacctcctgatccgcccgccttggcctcc	1
chr1	57121804	57121457	57122457	48.5488	GGTGGGCAAGGGGAGAGaacttagaggacgg	0
chr1	57134541	57134472	57135472	20.4908	tgtagtgaaggagggagaggaagagaaaaaa	0
chr1	57203124	57203057	57204057	17.9147	AGTGGGAACAGAGGAACACAAAAAACAGCAC	0
chr1	57313080	57312510	57313510	37.0298	AGGAGCAGATGGGGTGCTAAAATTAAGGATG	0
chr1	57316558	57316359	57317359	17.4609	aatggccagggggtcagtcagagctcagctg	0
chr1	57522558	57521966	57522966	38.901	cagggctggggaggcctcacaatcatggtgg	0
chr1	57732210	57731746	57732746	30.9594	tcaggttagtttttggccctccatggcctca	1
chr1	57778838	57778008	57779008	20.0774	CATTTCTTCTTTTCTGTcctccctttctccc	1
chr1	57915566	57915182	57916182	21.4672	CAGCCTTGCTTTCAATTCCCCCCCAGCTCAT	1
chr1	58023835	58023314	58024314	51.1746	GGTGGTAAACGTGGTCCTAAAAGAAATCTAG	0
chr1	58070635	58070164	58071164	51.7675	ggaggcaaaggaggatgaagtacattgtgtg	0
chr1	58301242	58300786	58301786	27.0402	GGTGGAGAGGGGGGGGTCATGAAATTAACTA	0
chr1	58335663	58335369	58336369	36.574	tgggggcagggtggaagtggaaaggggattg	0
chr1	58345752	58344854	58345854	25.8189	ACCTCTGGCCTCTGCTTCCTCACCCACCCCC	1
chr1	58399240	58398611	58399611	23.7421	cattgtttctttttgatcctctgtgaccttt	1
chr1	58407751	58407591	58408591	18.6837	aatatcttcctatcagacctccctgctcccc	1
chr1	58438985	58438370	58439370	22.9498	CGTAGGGAGGGTGGCATGAGGTGGGACTGCG	0
chr1	58472113	58471202	58472202	21.8433	cagggtccctctgatcatctcttttcccact	1
chr1	58849813	58849123	58850123	79.8139	TTCTGTctctttctctccctctgtctcccct	1
chr1	58880188	58879514	58880514	89.2681	ctctattcctctaaggccctcctttgtcacc	1
chr1	58950030	58949966	58950966	23.7376	agggggatgggaggaaaaactgatgaccata	0
chr1	59022303	59021900	59022900	88.6355	ggtggtcagggtgggactctcagagaaaatg	0
chr1	59110273	59109566	59110566	41.999	cctctgtccctttgctcccactggtccctcc	1
chr1	59216804	59216448	59217448	16.5004	gagggtaagggggggagagagagagagaaag	0
chr1	59424848	59424358	59425358	40.3633	AGTGGTCAAGGAGGGCTTCACACATAAGCCA	0
chr1	59447765	59447308	59448308	18.492	ccaccatgatggtgtggcctccccagccacg	1
chr1	59507142	59506631	59507631	8.625	aaagggaagtgaggtacagaaaaatggaagt	0
chr1	59521045	59520802	59521802	35.1381	TGGGGGTGGGGGGGGATTAGAAATGCAGATA	0
chr1	59716739	59716581	59717581	15.9253	CAGGGGAGGGGAGGGCTCTCAAGTTTCCTGG	0
chr1	59721141	59720614	59721614	15.9388	cgcctaccattctctgtcccccttgccctac	1
chr1	59732662	59732219	59733219	39.6788	AGAGGAAAGGGGGGCAAGAAAGGGGAAGGGA	0
chr1	59766775	59766152	59767152	77.0716	acctgcttttttcttcctccccccggccacc	1
chr1	59994892	59994589	59995589	22.5845	TGGGGCTATGGTGGTCTGCTAAGTACTGTGG	0
chr1	60404089	60403189	60404189	96.9468	cacccttcattccccagctacccttaccccc	1
chr1	60424399	60423474	60424474	27.1436	catcttcccttttctcccctgccatcccaac	1
chr1	60660900	60660523	60661523	31.6102	agtgagcagggaggcctctatttcaaaagtt	0
chr1	60793352	60792813	60793813	31.4476	AGAGGAGAGAGGGGACCTGTGGGCTGAACTG	0
chr1	60893409	60892752	60893752	45.0735	AAAGCTCTCAAAGTCTACCCCCACGTGCACC	1
chr1	60910910	60910400	60911400	21.3379	ccaccatgattgtgaggcctccccagccatg	1
chr1	61203437	61202780	61203780	138.479	AGAAGTATCTTTTGAGCCCGCTGTGCCCTCC	1
chr1	61286202	61285331	61286331	18.9771	ggaggccaaggcaggcggatcacgaggtcag	0
chr1	61368328	61367728	61368728	24.7114	TGTGGCTTGGGTGGAGCATACTGTAAAGAGG	0
chr1	61385408	61385119	61386119	19.7942	GGTAGGCTCCCTCTTTTCCTTCCCACTCACC	1
chr1	61489387	61488677	61489677	27.338	gggactacaggtgtggaccaccatgcccagc	1
chr1	61528222	61527508	61528508	19.1903	AActctccttctctctccctctctttcttcc	1
chr1	61561621	61560667	61561667	21.4933	aaagggaatgggggattggaaagtggtcaag	0
chr1	61746457	61746254	61747254	8.625	ggagaaaaaggagcgaatgaaaggaggggca	0
chr1	61780598	61780195	61781195	31.8763	ATGCCTTTCTTTGTATTCCCTCCCTCCTCCT	1
chr1	61818860	61818356	61819356	61.5499	GGTGGGAATGGGGGTCATCATATGAATAGAT	0
chr1	61869349	61868658	61869658	27.8724	ctgacctcgtgatccgcccgcctcggcctcc	1
chr1	61899644	61899102	61900102	41.8034	TTTAGCCACTGGGGTCCACCGAGAATGTATG	0
chr1	61914230	61914171	61915171	82.7436	ggaggctgaggcgggcggatcatctgaggtc	0
chr1	62338451	62338428	62339428	26.8878	CCCATCTCTTTCAGACTCCTCTCCTTGCCCC	1
chr1	62363442	62362772	62363772	39.1763	TAGGATTCAGGGGGGACACAAAGGAGGGGTG	0
chr1	62433722	62433203	62434203	27.0897	tggggtaactggggagcacacagaaactggg	0
chr1	62494681	62494352	62495352	27.9843	GGGGGGGCAGGAGGGGCAAAAAAGAAATACG	0
chr1	62989176	62989006	62990006	39.2595	cgtggctggggaggcctcacaaacatggcgg	0
chr1	62995423	62995015	62996015	36.4066	ttggaaaatggaggtaataatagtaccactg	0
chr1	63116284	63115938	63116938	27.6394	TGATGGTAAAGGGGGCCAGGAAGTGGGCATG	0
chr1	63163872	63163128	63164128	38.5865	AGGGGACAAGAAGGAAGATGGAGGAGACAAA	0
chr1	63329959	63329688	63330688	56.6068	TGCCCACGCCGAGATCACCCCCGTGCCAACC	1
chr1	63355669	63355188	63356188	19.1661	tggaggtttgggggtccgtgaaccaatgaat	0
chr1	63375503	63374523	63375523	16.3049	gaccttaggtgatccgccctccttggcctcc	1
chr1	63440312	63439606	63440606	60.0869	AACATACTCTGTGATTCCCTCCTCCCCTTTA	1
chr1	63629704	63629367	63630367	89.7657	AGGGGGTAGGGAGGTGCTCTTTGCTTCCTTT	0
chr1	63639436	63638747	63639747	94.0159	CTCACTCTCTGCGCTCTCCTTCCTCCTCTCT	1
chr1	63703353	63703030	63704030	17.443	gggaggcaaggctggagaaccagggaATGGG	0
chr1	63806560	63805764	63806764	19.7315	ctgaccttgtgatccgcccgccctggcctcc	1
chr1	63878038	63877258	63878258	26.3294	GTGCTTTCCTTCAAGGACCTCTCCGGCATCT	1
chr1	64053281	64052980	64053980	21.3333	GGTGAGAGCTGAGGTCCACTGAGGCAACAGG	0
chr1	64057515	64057302	64058302	8.78466	agggagccaggaggcacaggctgggaacttt	0
chr1	64073315	64072632	64073632	34.7072	CTACTCCTCTGTGTGCCCCTTCCTGCTCCAT	1
chr1	64090052	64089618	64090618	31.2653	ccaccatgattatgagacctccctagccact	1
chr1	64132061	64131465	64132465	15.875	agcagttacttcttattcctccctgtcccca	1
chr1	64437186	64436863	64437863	20.009	ggggggcatggggggacacaaacattcagac	0
chr1	64548479	64548101	64549101	37.2004	GGGGGCATGGGTGGTAATGACATTGACCAGG	0
chr1	64685941	64685563	64686563	51.328	CAGGGTTGACCTCCCTACCTCTGTGCCCAcc	1
chr1	64830206	64829533	64830533	41.4758	CTGATTTACTGTGCTGATCACTGTGACCACT	1
chr1	64839415	64838892	64839892	103.694	AGGGGCCTGGGTGGCCTCCTCAGGAGCCCTG	0
chr1	64913738	64913330	64914330	31.2913	gggagggagggaggAATTGAAAGGAAGTGTG	0
chr1	65232402	65231662	65232662	31.528	tacattctttgtttttttccccctaaccact	1
chr1	65364700	65364393	65365393	33.0993	ATGGTAAAAGGAGGTGCAGGGAGGCTCTTTA	0
chr1	65409730	65408773	65409773	28.3825	TGTGGCTCCTGTCTTCCCCATTGTCTCCCTC	1
chr1	65426117	65425628	65426628	73.5515	agtggtcagggagggcctctcagaggaggta	0
chr1	65588589	65587949	65588949	21.8451	taccattggtacttcctcctcccaccccacc	1
chr1	65751524	65750781	65751781	24.6957	TCTGGATAATCCTACATCCCCTGTGCCCTTC	1
chr1	65813894	65813283	65814283	19.9361	AGTAGGCACTGCGGCaaaaaaaaaaaaaaaa	0
chr1	65892587	65891858	65892858	22.4737	CGTGTCTGCATCTGTACCCACCCTAACCCCA	1
chr1	65922994	65922667	65923667	24.5828	CTGCCCTTTTGAGTATTCCCCCCAACCCCCT	1
chr1	66088761	66087852	66088852	31.1788	cacaatgccattatatccctcctcttccccc	1
chr1	66178702	66178206	66179206	21.7979	TATGGGCAAGGAGGACTATATAAGATATGCT	0
chr1	66308272	66307751	66308751	34.8438	AGTGGTGACAGAGGAAGAATCAAAATGCTGG	0
chr1	66325816	66325157	66326157	10.1648	GGTGGGAAGGAGGGGAGAAGTTCCTGACacg	0
chr1	66473789	66473291	66474291	18.6424	gttggtgagggaggtggtttcaggatgaaag	0
chr1	66516524	66516120	66517120	24.3731	aatagcaaggggggaagtcaaactatccctg	0
chr1	66790364	66789689	66790689	53.1327	tcacttccctgtgaggccttccctggccacc	1
chr1	66814611	66813848	66814848	27.9968	ctgacctcatgattcgcccaccttggcctcc	1
chr1	66833026	66832398	66833398	32.7917	AGTGGCCAAGGGGGGCAGGGAGAGGCACTTG	0
chr1	66895244	66894794	66895794	47.2498	agtgctctgggaggtcaaggcagaaggactg	0
chr1	67042278	67041710	67042710	27.526	AATGGCCAGGGTGGGCAGAATCATGAACAGT	0
chr1	67301789	67301457	67302457	21.3924	agggggcaggtgggaattagaaacctgaaga	0
chr1	67470166	67469547	67470547	12.5391	ggaggctaaggcgggcagatcacaaagtcag	0
chr1	67526701	67526368	67527368	21.7369	gagggggagggagggagagaaaagaagaaag	0
chr1	67644915	67644634	67645634	16.7476	CCAGGTTCCTTTGAGGCCcatctcttccata	1
chr1	67790857	67789893	67790893	22.7567	ctgacctcgtgatctacccgccttggcctct	1
chr1	67991507	67990612	67991612	29.9801	ctgaccttgtgatccatccaccttggcctcc	1
chr1	68021052	68020783	68021783	20.3981	CAAGGCCAGGGAGGgtcagggaggaggaaag	0
chr1	68101388	68101209	68102209	68.0834	TTGAAGAAAGGAGGCCGCCCCAGAAAGGCTT	0
chr1	68107450	68107374	68108374	28.1688	agacattgcttcaagtcccaactctgccact	1
chr1	68168211	68167633	68168633	44.5397	GGTGGGAATGTGGGGAGAAGGAAAAGCAATG	0
chr1	68199460	68199209	68200209	22.7027	agggagaatgggggatggccaaggagggaag	0
chr1	68360801	68360492	68361492	28.1405	TGAAGTAAAGGTGGAGGTAAAAAACAAAGAT	0
chr1	68448861	68448536	68449536	15.9781	gggggtgggggtggggggagaagcgaaggtg	0
chr1	68670531	68670214	68671214	21.9006	aggttgaagcgattctcccaccttggccact	1
chr1	68701718	68701081	68702081	18.2947	cccttctgccccctgcaccctccccaccaac	1
chr1	68983188	68982581	68983581	19.6101	ggagaaaagggggcaggagacaggaaggcag	0
chr1	69222409	69221503	69222503	38.5868	cctggttatctcttcggcctccctcctctcc	1
chr1	69325358	69324754	69325754	28.6153	AGTGGGCACAATGGGGAAAATGAGACTAATC	0
chr1	69470100	69469482	69470482	18.7451	gatgcactggggggcacaataaggaaaacag	0
chr1	69778555	69778281	69779281	26.7105	ggggatcagggaggtccacctggcagaagtg	0
chr1	69813217	69812742	69813742	23.5996	gattactcccttgtggacccccttgacaccc	1
chr1	69950761	69950399	69951399	13.4098	GGTGGAAACAGAGGAGGAAAAGAATAGAATG	0
chr1	70025844	70025246	70026246	56.8608	taagggggggggggtcctctttcagaaaaag	0
chr1	70039271	70038818	70039818	64.8839	AGGGGCCAGGGCGGGCTTCCTGAGAAGGGCC	0
chr1	70105067	70104382	70105382	21.1213	agtagcaaaggaggggctaccaggggaactg	0
chr1	70118807	70118545	70119545	21.5736	GGGGGGTGGGAAGGTATTGGCAAGTAAGCTG	0
chr1	70146729	70146022	70147022	14.0051	TATCACCACCACTGCTCCACCCCCTGCCTCC	1
chr1	70188317	70187725	70188725	22.3299	CATGGCAACAAAGGACTAAAAAGAATCCCTG	0
chr1	70275406	70274746	70275746	17.8008	agtggaaacggtggggaaaaaaggtgatctg	0
chr1	70294325	70293977	70294977	51.6379	agtggccaaggagggctttttagctttatgt	0
chr1	70480015	70479303	70480303	30.7629	cttcttgtctgtgttctCCCTCCCTTCCTCC	1
chr1	70523048	70522480	70523480	55.5657	ACACTTCTTCCTTTCTCCCTCCCTGACCCCT	1
chr1	70574544	70574268	70575268	28.5702	cctcttctttcttgttacctctgttcctcct	1
chr1	71259005	71258792	71259792	19.8131	AGTGGACTCAGATGAGAAAAAAGAGAGAAAA	0
chr1	71494878	71494072	71495072	34.1505	aggtccacttatatctgcctctgtcacccct	1
chr1	71613557	71613046	71614046	18.7585	ggaggcttgggaggctgaagcaggagaatcg	0
chr1	71816435	71815838	71816838	25.3967	catggctagggaggcctcacaatcatggcag	0
chr1	71916072	71915641	71916641	26.2848	GAGGGTAAGGGTGGGCAAAAGAGAGAAGAGA	0
chr1	72044058	72043447	72044447	18.0406	CATGTGTTGTAAAGACCCCCCCATACCAATC	1
chr1	72250268	72249953	72250953	27.2672	CTCCCTTCCCAACAGCACCCCCCAAGCCCCA	1
chr1	72493819	72493578	72494578	19.9868	aggggaaagggaggaactggggatacattgg	0
chr1	72602055	72601721	72602721	41.1035	tccctagctgtttaggacccctctatccccc	1
chr1	72840517	72840123	72841123	23.5927	gggggtcaGGGGGGATGAACTCTGTCTACAA	0
chr1	73263369	73262487	73263487	23.1255	caaacatttatatatcacctttttgcccatt	1
chr1	73286509	73285573	73286573	9.125	ggttgttttttttttttccactctggcttct	1
chr1	73717081	73716107	73717107	22.8949	CGCCCAGCCTTTTTCCTCCTCTATATCACTC	1
chr1	73770123	73769551	73770551	37.9803	CCTGGCCAGTAGTACAGCCACTGTGCCCACC	1
chr1	73997859	73997434	73998434	29.2133	caagctttgttaaagcatctctgcttcccct	1
chr1	74002574	74002414	74003414	13.955	gcgggcaggggcgggggtcacaaggtgctca	0
chr1	74246621	74245950	74246950	43.1066	GGAGGAGAGAGAGGCCTTGTGATCCTAAGAA	0
chr1	74392220	74391780	74392780	64.8644	GTgggtcagggagggatttgaaggatgggag	0
chr1	74411803	74411176	74412176	33.3949	agtgagcattgaggaggaagaagaaatagag	0
chr1	74460994	74460466	74461466	22.5035	TCATTTTATGACTAGTCCCTCCCCACCCATT	1
chr1	74549673	74549241	74550241	58.1114	CGCACTAATTTCACTGACCTCCATCTCTTCT	1
chr1	74603890	74603144	74604144	8.67187	actgatcggggtggtggttgctgatggctgg	0
chr1	74619983	74619327	74620327	8.02939	AAAAATTCCATGTTTGTCCCCAATTCTCCCC	1
chr1	74665374	74664780	74665780	49.0634	gaccaaattgactaagacCCCCATGACCCCC	1
chr1	74709096	74708758	74709758	21.9161	ggtggaaggtaaggaagtaaaagcaataaat	0
chr1	74812600	74812089	74813089	50.4515	cctgctccttattcttaccactgccaccacc	1
chr1	75005210	75004555	75005555	16.9418	ctcctctctttcctgatcatctttttctctc	1
chr1	75155477	75155080	75156080	23.6025	ctgaccttgtgattcgcccgccttggcctcc	1
chr1	75630099	75629563	75630563	52.3375	tgtggggaggagggtaagagttggggaaatg	0
chr1	76011324	76010646	76011646	51.8309	cagactccctgaaaggatctccatgacctct	1
chr1	76142579	76142461	76143461	24.8188	ACTGGGCAGGGAGGAAGAATCTGCTGCTAGA	0
chr1	76317219	76316551	76317551	31.3851	CCTTTGTTCTGACAGTCCCACCCCTACCACC	1
chr1	76399515	76399175	76400175	37.7091	CTGCCCTTGTGTCCACACCATCttgttcctc	1
chr1	76509831	76509125	76510125	154.374	tatttctcttttaaggacccccatggttaca	1
chr1	76724280	76723347	76724347	23.8045	tcactttctgaaggggtcccccctgcccatc	1
chr1	76798806	76798688	76799688	27.7183	GGGAGATAGGGAGGTGCTCAGGAAAAACAAA	0
chr1	76862764	76862140	76863140	35.2011	tctacatccaaattctccctccacagccccc	1
chr1	76976741	76976100	76977100	23.4173	CCTCTATTTTTATAGTCCCCCCTGAGCCCCC	1
chr1	77016133	77015389	77016389	38.6164	ctcctcctcctgtatctcctccctcccctcc	1
chr1	77082107	77081828	77082828	151.24	TTTGGAGAAAGAGGAGCTTGAAGAGGTTAAA	0
chr1	77229636	77229094	77230094	52.8701	ggagggcaagggggtcagagaagagaaagag	0
chr1	77429702	77429680	77430680	20.5633	ctgacctcgtgatccgcccgcctcggcctcc	1
chr1	77443927	77443562	77444562	21.3146	catagttaccttttgtcctacccacccaccc	1
chr1	77486470	77486352	77487352	13.8425	ggaggccaaggcgggcagatcacgaggtcag	0
chr1	77748775	77748326	77749326	80.2585	tttggcagcattccttccctccccccccccc	1
chr1	77829879	77829513	77830513	93.0211	ctgactgatttgcaaagcccccccacccccc	1
chr1	77844752	77844280	77845280	27.2308	ggaggccaaggcgggcctcctgaggccctga	0
chr1	78095571	78095197	78096197	20.0096	CTAGTCCATTTTAAAGACCCCCTTCCCCAAT	1
chr1	78124878	78123895	78124895	7.99849	gctgggcatggtggcgcacgcctgtaatccc	0
chr1	78254204	78253865	78254865	44.2545	TAGGGTCAAGGAGGGAGAGAAACAATAGCAT	0
chr1	78355205	78354453	78355453	18.8359	ctcttcctcctcttctccctcccctcccctt	1
chr1	78489725	78489249	78490249	19.75	gggggcagggggagggaacttagaggacagg	0
chr1	78524205	78523504	78524504	39.1656	CATCCTTCCTCTTTAAACCCCCATCCCTTCC	1
chr1	78534356	78533984	78534984	28.3102	AGACATCCTTGTTCTGACCCCAGCTCCCACA	1
chr1	78597324	78597127	78598127	39.3637	ggaggccaaggtgggcagatcactcgaggtc	0
chr1	78718457	78717841	78718841	24.6121	CTCCCTTCCTACATCCTCCCTCCCTTTTCCC	1
chr1	78796129	78795492	78796492	31.1576	AAAATGTGCTGTAAGCCCCACTGTTGCCACT	1
chr1	78830403	78829754	78830754	24.3209	cagctttcctgtctagccctctaacctcttt	1
chr1	78917313	78916963	78917963	8.95493	CCTCTATGTTATGCAGACATCTATACTCCAT	1
chr1	79029501	79029013	79030013	48.6361	ccacttTATTcttccttcctccctccctccc	1
chr1	79117030	79116562	79117562	30.8409	aagtggtggggtggtccaagaaagagtggga	0
chr1	79195327	79194571	79195571	70.9935	CCTGTTTCCTTTCGCCTCTGCCTACTCCTCT	1
chr1	79635349	79634509	79635509	34.3511	catatatATTTATAACTTCCCCCAGCCCCCT	1
chr1	79681942	79681618	79682618	16.076	ggggggaaagaaggaagaaaaaataagagga	0
chr1	79979120	79979063	79980063	8.09877	aaggaacaGAGAGATTGACCAAGATGGGGTG	0
chr1	80316631	80316206	80317206	38.7985	CTATTTAGTTTATTCCACCCCCATACTCCCC	1
chr1	80638421	80637808	80638808	20.9468	cagggaggatcctggcccctcctcttcctgt	1
chr1	80694492	80694172	80695172	20.282	ggaggccaaggcgggcggatcacaaggccag	0
chr1	80744181	80743694	80744694	30.27	cagccctctctcttctgccaccgatctcctg	1
chr1	80889504	80889103	80890103	35.0821	cacagttgcactcaccaccaccccttaCCTT	1
chr1	80988966	80988677	80989677	19.2236	TGGGGGTAGGGGGGTGGGAAAGAGAGCAGTA	0
chr1	81025251	81024751	81025751	26.2493	catctctacccactctgcctctgtcgccact	1
chr1	81303131	81302368	81303368	96.9631	ctctcctgctgtcctgccctccgtcctcgtg	1
chr1	81557913	81557405	81558405	20.9527	cacattctctgggaagtcctccctgatcacc	1
chr1	81650902	81650177	81651177	27.7426	TCCAGTTTCTTTCCCTGCCCCCACCTCCATT	1
chr1	81753226	81752885	81753885	50.9192	cgtggctggggaggcctcacaatcatggcag	0
chr1	81888695	81888140	81889140	47.8622	ctgacctcgtgatctgccccccttggcctcc	1
chr1	82098158	82097808	82098808	89.3096	GGTGGTCAAGGTGGTCCTGTGGCCTCGACGT	0
chr1	82336004	82335466	82336466	17.9534	CATGCTACTTACTTCTGCCCCCTTGGCAACT	1
chr1	82371676	82371062	82372062	40.7159	agattttcaaaattttacctccttgacctct	1
chr1	82418721	82418253	82419253	73.5764	agtggttcaggaggccgaggaaggaaaattg	0
chr1	82500337	82499699	82500699	36.0739	CGTCTCTTCCATGTAGACCTCCCTTCCCTCT	1
chr1	82596033	82595458	82596458	44.6083	AGGTGGCGGGGAGGGAGAGTTACTATTAATG	0
chr1	82629750	82629079	82630079	42.4941	TGAACCCCTGTGAACTGCCCCCGCAACCCCC	1
chr1	82665125	82664910	82665910	41.4039	catggtcagggatggctttttagattagatg	0
chr1	82829514	82829190	82830190	77.3516	GGGGGCGGGGGGTGTGGGGGGAGAAAGAATG	0
chr1	83003074	83002790	83003790	78.9046	GTTGTGGATGGAGGGGATAAAAGGCCATGCC	0
chr1	83605136	83604619	83605619	26.0708	ggtgggcagggagatggaggcagttaccaga	0
chr1	83693506	83693180	83694180	21.8493	GGGGGGTGGGGGGGTGAGGAGGGGAAGAGAT	0
chr1	83753587	83753497	83754497	28.0474	GGGATGCTGAGTGGTCAAGAAAGAACAGTAT	0
chr1	83854794	83854064	83855064	47.167	ctttcttctctctacttcccccccgcccccc	1
chr1	84064470	84064023	84065023	18.6623	ggtgggcaaggaggggcatgagggaaagatt	0
chr1	84226430	84225747	84226747	20.4242	CAGTAAAGTTTTAGAGAACCCCCCTTCCTCC	1
chr1	84266192	84265903	84266903	42.0977	ttgggccacagtggaagaaaaattgtcttgg	0
chr1	84280876	84280287	84281287	59.5808	atctttgtcttcttcttcctcctcttcctcc	1
chr1	84378277	84377691	84378691	42.0817	cacagcatccccctgacccccctagcccccc	1
chr1	84462221	84461716	84462716	16.6172	catgttcaattcctgctcctcctggcccccc	1
chr1	84742469	84742339	84743339	29.5439	agtggaaggggaggccgaataaaagcatttg	0
chr1	84764960	84764524	84765524	74.4379	CAACGGGGCACCTGCCTCCCCCTTGGCCCCT	1
chr1	84867191	84866987	84867987	20.6129	CAGAAGCCCCACGGATGCCCATCTGTCTACA	1
chr1	84880829	84880363	84881363	42.873	tgtggccacagagggtacagaagaaggaagg	0
chr1	84926994	84926738	84927738	76.8328	CACCTGTCTCTTAAGAACCTCcatgccccca	1
chr1	84951376	84950814	84951814	26.6702	GGAAGGCAGGGAGGGAGAAAAAGAAGGAAGG	0
chr1	85073663	85073428	85074428	24.8658	ggggggcaaggaggaagacctaaaagccctg	0
chr1	85091907	85091356	85092356	92.7831	TCTGGCTAAGGAGGTAGAATCAGGAAACCAG	0
chr1	85192814	85192650	85193650	41.1943	aacccatgctctactcaccatgctacccACA	1
chr1	85217932	85217257	85218257	7.625	ggaggctgaggtgggaggatcacttcagccc	0
chr1	85370715	85370365	85371365	48.4502	attggatgtgggggtgaaggaaaggaagggc	0
chr1	85436768	85436190	85437190	34.8248	GGTGGGAAGGGAGGCCCTGAAGGGAGGTGAG	0
chr1	85456844	85456516	85457516	43.603	ACTGATAACTTACAGGACCCCCCCACCCTCC	1
chr1	85475337	85474978	85475978	79.7946	ggaggagaagggggaggaggaggGAAAAAGA	0
chr1	85545770	85545483	85546483	64.9297	ggtggagaaggtgggaggaggaggagatgca	0
chr1	85784309	85783973	85784973	29.205	CTTGATCACCTTGTGCTCCTCGGTGACCTCT	1
chr1	85804555	85804010	85805010	21.8805	catggctggggaggcctcacaattatggtgg	0
chr1	85916761	85916681	85917681	9.91072	tgttggctagaatgtaaggaaagaagaactc	0
chr1	85989219	85988647	85989647	61.438	ACCTTCTCCATTATGTTCCTCCCTCATCCTC	1
chr1	86105865	86105226	86106226	25.8704	aggagtcgctggggtccatgaatgagtcccg	0
chr1	86294285	86294161	86295161	39.5538	agagcccactgcactctcctgcatttcccct	1
chr1	86304299	86304044	86305044	10.125	CTTAGATATCTTCATATCCATTCTGCCCCTC	1
chr1	86483922	86483282	86484282	29.4647	catggctagggaggcctcaggaaacttacca	0
chr1	86534079	86533462	86534462	31.5446	tatttctccctcccgcaccctccccccaccc	1
chr1	86586517	86586217	86587217	24.7775	ACACCTTCTTCAGCCTCCCTTTCTGCCCCCT	1
chr1	86703335	86703045	86704045	15.4961	ATGAGGATTCAGGGACACCACTGTGTCCACC	1
chr1	86719770	86719727	86720727	15.0345	ggtggttgaggtgggcggatcatgaggtcag	0
chr1	86908693	86908203	86909203	44.0624	AAATGGAGTGGGGGGCATCTCAGAAAGAATG	0
chr1	86942927	86942242	86943242	25.7649	catccttgattttttttccccccttatctac	1
chr1	86981192	86980715	86981715	23.9392	cctccatgattcaatcacctcccttgctccc	1
chr1	87119532	87118990	87119990	29.975	GGTGGTAGCAGGGGTTATTGCAGCTTCACTG	0
chr1	87147349	87147043	87148043	34.803	ggtggggttgggggtgggggggaggtggggg	0
chr1	87188151	87187694	87188694	70.6338	CTGTCATTCTTAGCAGCCCTCCCTTCCCAGG	1
chr1	87189761	87189331	87190331	38.7678	cagtctttgttcaaatgccaccttctccatg	1
chr1	87295401	87294736	87295736	22.2543	GGTCTCCCCTTCTCTATCCCCCCTTCCTCCT	1
chr1	87337577	87337420	87338420	37.6648	TCTGTCACCCCCTTCTACCCCCATTACCTGT	1
chr1	87360578	87360247	87361247	33.9606	aggggcaagggtgggagaaatgagactggag	0
chr1	87570238	87569308	87570308	62.3048	CATttcccccctttctccctccctgactctc	1
chr1	87581961	87581639	87582639	42.3948	ctgacctcgtgatctgcccgccttggcctcc	1
chr1	87771862	87770934	87771934	77.8156	tctggttcctggggccctcttcctggcttgc	1
chr1	87942250	87941576	87942576	35.3526	CTTCCAGTCTTCCAAGGCCTGCTGGGCCCCA	1
chr1	87950980	87950660	87951660	15.69	ggaggccaagaggggcagatcaggaggtcgg	0
chr1	87990128	87989669	87990669	47.466	TCAGTTTCATTTTGACTTCCCCCTGCCCACC	1
chr1	88140873	88140533	88141533	32.9952	tatTCCGACTTTTTGTACCTCTCTTCCCAGC	1
chr1	88190707	88189928	88190928	21.8711	AAACCTACACACACTTCCCTCCCCCCACACC	1
chr1	88399038	88398656	88399656	63.875	acctttctctcttttttgctctctgcccttc	1
chr1	88432621	88431879	88432879	21.9032	gggggtgggggtgggtaagggaatacaacct	0
chr1	88505164	88505069	88506069	11.3071	ggaggccaaggagggcagatcacttgaggtc	0
chr1	88522857	88522294	88523294	41.4026	aggtctctctgtttcttccacccttgctccc	1
chr1	88652754	88652202	88653202	24.7552	ggggagtaggggggaagatgttggtcaaagg	0
chr1	88776258	88776232	88777232	16.1001	cccccaccccgccccacccgtcacttctccc	1
chr1	88856547	88856053	88857053	33.4774	TGAGAAACAAAGCATGGCCTCCCTGACCCCT	1
chr1	88987345	88986919	88987919	91.8963	GGTGGTCACGGTGGCATAAAGAGGAGAGAAT	0
chr1	89283613	89283014	89284014	59.4907	CATGTCTTATGAATGGGCTTCTGTGTCCCCC	1
chr1	89604804	89603893	89604893	18.3773	gggggacagcagggacaaataagacccactc	0
chr1	89685469	89684692	89685692	23.872	GGTGAAATGTTTTTGGCCCTCCTTGGCCACC	1
chr1	89835131	89834562	89835562	38.3837	tgcagattccaggagcacccctccaccccca	1
chr1	89841392	89840848	89841848	40.4345	CCTCAGTATTGTCAAGACCACCCCCCCCCTT	1
chr1	89856866	89856011	89857011	71.896	catatgctctgtttctccccccacatttact	1
chr1	89948005	89947550	89948550	20.6784	ctgaccttgtgatccgcccgcctcagcctcc	1
chr1	90063746	90063391	90064391	68.0664	ggtggaaagggaggggttgagaggagaggag	0
chr1	90071759	90071599	90072599	24.2712	agggagaggggaggtaaagtcagaaagtgtg	0
chr1	90135526	90135033	90136033	71.2568	TGGGAGTGAGGGGGTGGGAGAAGAGATGGTG	0
chr1	90179872	90179518	90180518	24.9212	CATTCCTTCTTCTCTGCCTCCCCATCCCCTT	1
chr1	90192644	90191936	90192936	42.196	GGAAATGAGGGAGGGTCATGAGATAGAAACA	0
chr1	90333597	90333173	90334173	30.2082	ggaggccaaggtgggcagatcacgaggtcag	0
chr1	90461342	90460655	90461655	27.4038	CTCCTTGGTGGCTTCTCCCTCCTTAGCCCCT	1
chr1	90486216	90485833	90486833	46.0699	aggGGGTGGGGGGGGACTagtatctgttgag	0
chr1	90619691	90619232	90620232	24.5389	ggaggccaaggcgggcggaccacaaggtcag	0
chr1	90653097	90652534	90653534	47.6276	cacctcaagtgattcatcctcctcgacctcc	1
chr1	90769779	90769630	90770630	43.5719	gggtgtcagggagggctttaattgagctgag	0
chr1	91063641	91062995	91063995	23.4856	ccgccgtgattctgaggcctccctagccatg	1
chr1	91115157	91114502	91115502	18.9799	ggaggccgaggcgggtggatcacgaggtcag	0
chr1	91193558	91192909	91193909	21.7711	aaagtcccttggccacccctcctctaccccc	1
chr1	91204100	91204032	91205032	49.6977	ggaggccaaggtgggtggatcacaaggtcag	0
chr1	91285130	91284778	91285778	19.4708	ctgccatgattgtgaggcctccccagccacg	1
chr1	91498764	91497790	91498790	20.506	tcagtctcttgctggttcttcctcctcctct	1
chr1	91557504	91557240	91558240	52.9824	AGGTGACAGGGAGGCACCCACAAGTGAGGTG	0
chr1	91593089	91592499	91593499	20.2263	TGGGTCCCTGTCCTCGGCCCCTGCAGCCACC	1
chr1	91631964	91631538	91632538	44.7805	tgagggtcgggggaggtacaaaggaagactg	0
chr1	91656759	91656287	91657287	21.7101	CAGAGGTGATGAGGTCCTCATAGCCAGCCTG	0
chr1	91669466	91669068	91670068	19.3677	caggcttccttctaatggccaacctacctct	1
chr1	91686852	91686461	91687461	62.8656	GATGGGCAGGGAGGACCTCGTGGCTAAGCAG	0
chr1	91745682	91745263	91746263	46.4852	CCCAATTCCTGGGAGGACCCCACTTGCCTAT	1
chr1	91775512	91774847	91775847	21.9585	cgcttcctctaagaagcccttcctaaccacc	1
chr1	91983758	91983644	91984644	23.5282	cagtgatgtgattgtggcctcctccgcctcc	1
chr1	92024131	92023267	92024267	15.1138	tcttgctcctgcttctgccaccttgcccccc	1
chr1	92286780	92286472	92287472	22.9109	ttaggccaagggggctccactctcacggatg	0
chr1	92296432	92296228	92297228	13.3909	ggcagcaggagagggactgagtgccaacagg	0
chr1	92670482	92669718	92670718	38.0461	ctcccttgcttttaagcccccttgcccttct	1
chr1	92678305	92677472	92678472	28.0311	gggggccaaggggggccaagtgcttgaggcc	0
chr1	93002747	93002323	93003323	25.8204	GAAGCCTGCCCACTCGCCCTCTGTGCCCCCT	1
chr1	93048882	93048090	93049090	22.8947	ggaggccgaggcgggcagatcacgaggtcag	0
chr1	93055151	93054573	93055573	25.2468	tgcttcacctatccattcctcctctgccacc	1
chr1	93072528	93071851	93072851	46.8773	caccataattcctgaggcctccctagccatg	1
chr1	93125717	93125447	93126447	41.3058	ggtggggaggggggaccaggaagaagacaga	0
chr1	93233529	93232678	93233678	9.98221	tctacttgttctgaagtcctcctcagcctgt	1
chr1	93556413	93555965	93556965	132.814	CCATCTTACTCCGTCTTTCTCCCTTTTCTCC	1
chr1	93589850	93589454	93590454	68.8297	ggtggttggggaggtgtcacaagaacatgac	0
chr1	93607480	93606732	93607732	47.7512	GGAGGCTTCAGGGGCCCAGGGAGGACACAGG	0
chr1	93643002	93642097	93643097	17.607	ggaggccaaggcgggaggatcaaggcaggtg	0
chr1	93672317	93671806	93672806	21.0323	TGACTCCATCACTACTGCCTCCCCACCCACC	1
chr1	93692253	93692182	93693182	19.4142	TTCCTTCCTCACAGGAACCCCCCTCCCCAGT	1
chr1	93704342	93704016	93705016	95.1665	tgaggtgggggtggggaaagtagagacgatg	0
chr1	93710153	93709959	93710959	55.8286	GGTGGATAGGGGGTGGGAAGCTGGGAAGCTG	0
chr1	93730197	93729460	93730460	21.5317	CTTTTCTCCTTGGAAGCCCTCCCTGTCCCTC	1
chr1	93989571	93989086	93990086	54.8237	ctccccttttcttctttcccctgttttccca	1
chr1	94014330	94014059	94015059	37.9245	aggagggacgggggaaggagggaggagggag	0
chr1	94037610	94036991	94037991	37.2639	CCTGGGGGCGGAGGTTGGTGGGGGGGTCATG	0
chr1	94072713	94072198	94073198	64.528	TTTGGAGAAAAGGGTGATTGGAAGGCCCATG	0
chr1	94094768	94094449	94095449	24.789	GGGGGAAGAGGGGGAGGAGGAGGGGAAGGAG	0
chr1	94113214	94112551	94113551	26.7642	ACAGTTTCCTTCCTTTACCCCCTCCCCACCA	1
chr1	94221178	94220822	94221822	40.4426	agtggaaaggggGATGCTACTCACAGTCATG	0
chr1	94557151	94556643	94557643	43.9939	ctgacctcatgatccgccccccttggcctcc	1
chr1	94608202	94608103	94609103	22.1164	CCCTCCCTTCTTGTTTTCCCCCGTCTCCTCC	1
chr1	94764820	94764400	94765400	15.8874	caccttgtgcatgaggacctccctagtcaca	1
chr1	94848863	94848379	94849379	93.7613	gtgagtcagggagggcttcttagaggGCAGG	0
chr1	94865696	94865204	94866204	33.6593	CACAATGTTAATCTCTTCCCCCGTCACCACC	1
chr1	94884173	94883524	94884524	19.5756	TGTCCTTCCTTCTTCCACCCCACCTCCCACC	1
chr1	94907635	94907377	94908377	16.0267	ggaggccaaggtgggcagatcgtgaggtcag	0
chr1	95154313	95153857	95154857	80.5021	gggggacaggaggggagaaaaagaaggcacg	0
chr1	95275246	95274598	95275598	19.3452	aggggaaagggaggaatagggagagatgtat	0
chr1	95577437	95576870	95577870	36.8513	cactttctcaatgaggacctccttgatcact	1
chr1	95685236	95684848	95685848	110.549	CCTCTGTCCTTCTGTCACCTCCCTTCCCCCC	1
chr1	96370718	96370428	96371428	19.3331	GGGCTGTACAGCAccccccccccccaccccc	1
chr1	96809598	96808745	96809745	25.692	gctcactgcagcctcgacctcccaggcttaa	1
chr1	96819661	96818760	96819760	67.5071	TCTGGTTCACTTTAAAACCTCCCTCCCCCCA	1
chr1	96997672	96997376	96998376	27.9626	AGTGGCGGGGAGGGGGACAGAAAAGAGATTT	0
chr1	97141615	97141002	97142002	81.9338	cacccttcctgtttacatagcccttatcacc	1
chr1	97258309	97257582	97258582	106.699	taccccctgtcccagggcctctcctgccacc	1
chr1	97420243	97419712	97420712	107.292	agagggcaaggtggccaactgaagtaggtcc	0
chr1	97426440	97426228	97427228	19.7602	TGGGGGTAAGGAGGAAGAAGAGAAAGAAATG	0
chr1	97484079	97483954	97484954	141.809	ggaggacgaggtgggcagatcacctgaggtc	0
chr1	97527320	97526913	97527913	20.7014	ctgacctcgtgatctgcctgccttggcctcc	1
chr1	97540339	97540112	97541112	50.3438	tggggggtggggggtgggggtggcggcgggg	0
chr1	97566049	97565726	97566726	38.2338	taatctccctgtggctTCCCTcccttccacc	1
chr1	97757343	97757175	97758175	39.5592	tgaggagacagtggaagaggcagaagagatg	0
chr1	98099455	98099069	98100069	45.237	AAGGAACAAAGGGGTCCAAATAGAACCCCCA	0
chr1	98200473	98199741	98200741	59.4196	GCTTCTCCACCTCTTCTCCACCCTGACCCCC	1
chr1	98262324	98261627	98262627	129.512	cagctactttttagagacctccttagcctcc	1
chr1	98323976	98323653	98324653	22.1431	tctggtgagggtgggccacggagaaattctt	0
chr1	98336455	98335939	98336939	29.3291	aacaggtagttttttgaccaccccacccctc	1
chr1	98349101	98348684	98349684	19.7521	atcaccttctcaatagtcctccgtgaccatc	1
chr1	98448374	98447895	98448895	26.7657	ctctctctcttttctttccttccttccttcc	1
chr1	98459889	98459319	98460319	31.2401	GGAAGAAAAGGAGGTGCACAAAGGAGATTTG	0
chr1	98498127	98497691	98498691	68.3536	cagcacccattccgtagccgccctacccacc	1
chr1	98674468	98674174	98675174	24.4157	catccatgtttctgtgtccacatttaccctt	1
chr1	98783139	98782226	98783226	32.1384	ggccccaggtgatcctgcctcctcagcctcc	1
chr1	98958295	98957910	98958910	71.7754	GGTAGAGAAGGAGGTTACAGGAGATTAGGTG	0
chr1	99090417	99090031	99091031	20.965	ccaccatgattttgaggcctccctagccatg	1
chr1	99206372	99205673	99206673	37.6061	tcatcccacgccccatccctccctcccttct	1
chr1	99317121	99316418	99317418	27.8521	tccttctgggtttttctcctcccttcccacc	1
chr1	99335126	99334841	99335841	63.3848	aggggtggcagaggtggaataaaaatccacg	0
chr1	99467775	99467185	99468185	23.5798	CATTCTACTGTGATCTACCCTCTTTACCTCT	1
chr1	99491716	99491239	99492239	41.4697	CTACCAACTTCATTTGGCCTCCCTGACCAAT	1
chr1	99600053	99599329	99600329	21.4789	CATGGTTACTCGAAAGACCTCCCTCCCCAAT	1
chr1	99650094	99649402	99650402	18.7267	agtggtcaggatggggttcacaaagagggtg	0
chr1	99810630	99810028	99811028	18.1486	ggtgggtgatgaggtcagagggagaagtaga	0
chr1	99874550	99873955	99874955	38.6996	atgagaaggggaggaggtaggaggaTACCTG	0
chr1	100072330	100071704	100072704	42.5153	TCCTGCTATTCTTTCTGCCTCCCCTTCCTCC	1
chr1	100300485	100299561	100300561	88.0845	gggggacaatgaagaggagggggaaagtaag	0
chr1	100462077	100461690	100462690	24.1769	ccaatatcctcccaacaccccctctTttagt	1
chr1	100731284	100730860	100731860	78.7892	AAGGTTCCTAGCGTGTACCCCCTTGACCGGC	1
chr1	100746584	100746210	100747210	84.0887	ggaaggaagggagggaaagaaagaaagCGAG	0
chr1	100951748	100950969	100951969	27.3454	CAACCTCCTGATTTCTCCCTCCTTACCCACC	1
chr1	101193854	101193529	101194529	26.514	CCACCCTGGTGCCCTGGCCTCCACCGCTGCT	1
chr1	101217711	101217250	101218250	37.4246	CTCTTCAATTGTCAGTGCCCCTCCTGCCACA	1
chr1	101383671	101383261	101384261	30.5938	AAGGGTAAAGGAGGAAAAAGAACAAATGTTT	0
chr1	101574779	101573818	101574818	36.2174	AGACTTCCTTCCCCACACCCCCATCTCCACT	1
chr1	101639236	101638339	101639339	17.1735	ctgatcttgtaatccgcccaccgtggcctct	1
chr1	101712561	101712065	101713065	66.4891	tgtggctagggaggcctcaccatcatggtag	0
chr1	101803661	101803086	101804086	27.114	GGTGGTTACAATGGTAGAAATACATACTGCC	0
chr1	101819572	101819156	101820156	41.6426	aattggtgagggggagataaaagatgtggcg	0
chr1	101832132	101831520	101832520	49.3724	cacctcaagtaatccacccaccttgacctcc	1
chr1	101842444	101841816	101842816	35.5458	ggtgagatggggggccgctgaagtgggaaga	0
chr1	101924260	101923846	101924846	68.1296	GAGTGCCACTGTGGCCTTTTCAGTACGTTTG	0
chr1	101957910	101957499	101958499	108.522	AGGGATAGGGAGGGTGATAACATAATGCCTG	0
chr1	102129239	102128911	102129911	20.0639	attgatggggagggtcttcgcaggatataag	0
chr1	102243814	102243339	102244339	18.6034	gggggaaagggtggtagtacagagaccagtg	0
chr1	102433102	102432765	102433765	42.4778	aagaggatggggggaagaaaaaaaacacaaa	0
chr1	103319784	103319419	103320419	25.5503	GGTGGTCATGGGGACACAAGCAAGATGCACA	0
chr1	103347692	103347422	103348422	33.6128	GGTGGTGGTGGGGGGGCTATAAAAGGTGCTA	0
chr1	103830775	103830474	103831474	22.8369	gacaggatactttttgcccaccctggctccc	1
chr1	104443362	104442592	104443592	31.1223	atatttgttttctgtttccccccctcccacc	1
chr1	104573366	104573094	104574094	12.7341	aaatatagattccagggccccaccagcctcc	1
chr1	104624277	104624082	104625082	19.2809	gaaggtaagggagaaaaagatagcagatgaa	0
chr1	104650430	104649777	104650777	60.6106	CCTAGTTTCTGTGCCTGCCCCCCGCCTCCTT	1
chr1	104872060	104871483	104872483	33.0849	ggcgaacatggggggttgaaaagttacaatg	0
chr1	105143619	105142783	105143783	8.26453	gctgggcatggtggtgcatgcttgtagtctc	0
chr1	105544696	105544633	105545633	59.0389	gagttcaagtgatccacccacctcagcctcc	1
chr1	105825213	105824561	105825561	27.7184	TTGAGGATACAATCTTACCTCCCTGACCTTT	1
chr1	105917299	105916980	105917980	18.829	ggtggtggtcaaggaaattgaagcaggtcag	0
chr1	106100571	106100435	106101435	44.8061	AAGAATTGCTTTTTATTTCTCACTGCTCTCT	1
chr1	106224925	106224225	106225225	56.1412	cctctcttctttctcttcctcccttcctttt	1
chr1	106227328	106227102	106228102	30.3106	GCTGGGTAAGCAGGCTGAAATAGAATTCAGG	0
chr1	106538564	106538187	106539187	16.7777	GGTGGCGGCGGGGGTGAAGAAAACAAAAGAA	0
chr1	106890461	106889857	106890857	43.7073	TATATAAGTTAGATGGCCCTCTGTGACCCCC	1
chr1	106959739	106959088	106960088	19.3744	ggaagcaaggaaggaagACCTAGAGCAAAAG	0
chr1	107086397	107085991	107086991	28.3566	gacagggtcctttttgcccaccccggccccc	1
chr1	107130183	107129999	107130999	14.1545	caccttctctgcaagggctccactgaccact	1
chr1	107165047	107164584	107165584	18.3562	ggcgggaagggcggttacagaacaggtgact	0
chr1	107332869	107332362	107333362	55.2096	CATGGTTACTATTTCTACCTCCCTTTTATAG	1
chr1	107376806	107376088	107377088	91.594	CCAGTCTTCTTTTGCTGCCCCCCCAGCCACC	1
chr1	107388697	107388245	107389245	44.6222	agtggcaaaggagggatttgaactcaggctg	0
chr1	107475851	107475307	107476307	31.8335	agtggccagtagtgtgccctccctacccact	1
chr1	107497917	107497342	107498342	35.9128	cagaccttcttttcctgccacctggaccatt	1
chr1	107530368	107529874	107530874	61.4308	ttagcttttctctcccacccccgccaccacc	1
chr1	107694936	107693955	107694955	22.9773	ggggagcacagaggactgacagactaataaa	0
chr1	107703915	107702959	107703959	68.3543	GAGAGCCCAAGAGGAGCAGAAAGAGGCAATA	0
chr1	107751683	107751160	107752160	31.8134	aaggggcgggggggcgcgcgctaatttggtc	0
chr1	107868541	107867670	107868670	24.1034	CGGGATGCCTGTGGTGACCTTCTAAACCTCA	1
chr1	107893515	107892872	107893872	29.8269	agtggctggggaggcctcataatcatggcgg	0
chr1	107982738	107982212	107983212	142.143	ccagggttctagttcagcctcccttacatct	1
chr1	108312468	108312200	108313200	28.0977	AGGGGTAAGGGAGGTGGATAGAGAAAAGTAG	0
chr1	108533853	108533355	108534355	26.1698	tacagttaatgcttcctccccaccacccacc	1
chr1	108725785	108725178	108726178	40.8797	GTGACGATCCAAGAAGATCCCCCTGGCCACC	1
chr1	108851265	108850647	108851647	56.0685	TGTGGCCCAAGGGGGAATTGAAGGAGGCCAT	0
chr1	108912918	108912509	108913509	39.6571	GGGGGACACGGGGCGGGGGGCAAAAGTGATG	0
chr1	108940225	108939812	108940812	27.6647	ATTACTTTGGTTTTGACCCTCCCTGACCACC	1
chr1	108960926	108960522	108961522	32.0638	ctcctgagctcaaaggatccccctgcccgcc	1
chr1	109158131	109157589	109158589	82.6526	gacctcaagtaattcgcccaccttgacctcc	1
chr1	109162036	109161346	109162346	48.2493	AGCTATCCTGCTCAGGGCCTCCCTGTCACTC	1
chr1	109197452	109196997	109197997	23.8192	ACTTCTTCCTACTTCTTCCTCCCCACTCCCC	1
chr1	109226110	109225462	109226462	41.0919	cagccctcctgcctcagcctccctagtagca	1
chr1	109240725	109240127	109241127	32.2327	CCCAGGTCCTGAGAATGCCTCCTCTCCCCGA	1
chr1	109254138	109253485	109254485	18.0148	GGCTGAGGCCTCGTGGGCCCCCCTTGCCACC	1
chr1	109297021	109296688	109297688	54.8665	CAACATGCCCTCTTCCACCCTCCTTCCTTCC	1
chr1	109536201	109535530	109536530	21.9695	CTGCTTTCCTCTGCCTCCCTCCTCAGCCCCT	1
chr1	109573224	109572826	109573826	93.2698	GGAGGGCAGGGTGGTCTTGAGATGACATATG	0
chr1	109596258	109595599	109596599	32.0623	TTAAGATCATTTCTCTCCCTCCTTTCCCCCC	1
chr1	109762009	109761672	109762672	56.1523	GAGGGTCAGGGAGGCCACAGCATGGCTGGGC	0
chr1	109792654	109792044	109793044	134.459	CAGCCAGCCTTCGAGGACCCCCGGGCCTGCC	1
chr1	109892541	109891991	109892991	28.4614	GGTGGTAAGGGGGGGTTCTCCAGTGGACCCT	0
chr1	109910690	109909907	109910907	21.4134	TGGGGGAGGGGAGGCGGGGGAAGGCGGCTGA	0
chr1	110061594	110061365	110062365	21.2828	GGGGGTTTGAGGGGGTGATAGGGCAGCCCTG	0
chr1	110095532	110094731	110095731	53.4974	AGGGCCTCACCCCTTCCCCTCCCCTCCCCTC	1
chr1	110227553	110227170	110228170	105.072	CTGTGTTCCTTTGTTCACCCCCGTGTCCTAT	1
chr1	110307884	110307211	110308211	52.5461	ATGTCATCTTCCCAGTCACCCCCTCCCCACT	1
chr1	110420776	110420468	110421468	26.594	CGGGTGAGGTGGGGGCTTGGGAGGGGCTGGG	0
chr1	110459441	110458953	110459953	17.5918	tgtagagaggggggtctcactatgctgccca	0
chr1	110489829	110489455	110490455	82.6004	GTGCTGTGCCCCTTCTTCCTCCTCCACCCCC	1
chr1	110493244	110492747	110493747	24.0292	GGAGGGCAGTGAGGGCACAGCGAGGGCAGCT	0
chr1	110574692	110574172	110575172	156.12	actgggtgctattgcagcctccctcaccacc	1
chr1	110659947	110659571	110660571	23.2865	ggggggctggggggctagggaagggatagcg	0
chr1	110694214	110693601	110694601	40.4581	CGAATTGCTGTCTAGCACCCCCTTTTCTCTC	1
chr1	110875773	110875495	110876495	19.4598	TGGGGCAGAGGAGGGAAGGATTGAGCTGGAG	0
chr1	110981086	110980873	110981873	21.3811	aagggccatggtggagtaaacaagcaagagg	0
chr1	111001269	111000704	111001704	42.2815	actttctcctccttgctcctccttaccttcc	1
chr1	111174738	111174052	111175052	36.4613	ATAACAAATTTTTGATGCCTCCTTTTCCCCT	1
chr1	111189464	111188916	111189916	31.7701	GGAAAGGGTGTGGGTGTTTGTAGGAAGGGAG	0
chr1	111198075	111197567	111198567	159.928	AGAGGGTGGAGAGGAGGGCAAAGGGGAGTTG	0
chr1	111255860	111255300	111256300	13.8149	AAAAGCAAGGGAGGGATTAAAAACTTAGAAG	0
chr1	111305463	111305049	111306049	43.3868	acatagtccttttttgcccaccctggctccc	1
chr1	111477591	111476939	111477939	42.74	ATCCCTTCATTTTTCTTccgccctgcccccc	1
chr1	111483527	111482752	111483752	49.4718	CATAGCTCCTCTGACTACCGCCGTTGCTACC	1
chr1	111526833	111526221	111527221	21.0444	tgctccatcttttcatccctccctgcccacc	1
chr1	111561533	111561193	111562193	34.7661	GGGAGGAAGGGAGGAGGAAATACAGACTGAG	0
chr1	111587688	111587019	111588019	39.8779	tctacctattattgttgcctccactttcacc	1
chr1	111638533	111637935	111638935	35.3041	ccactcaggtgattcccccaccttagcctcc	1
chr1	111657705	111657192	111658192	56.1026	accatttattgaaaagaccatcctttcccaa	1
chr1	111815094	111814455	111815455	27.7222	ggaggccgatgaggcccagggaaacaaggtg	0
chr1	111832678	111832099	111833099	19.5116	CAGAGTTTCTGTGTGTCCCCGCTCCCCACCC	1
chr1	111873920	111873592	111874592	16.6632	GTTGGGGATGGGGGTAGGTTTAATTCTTGGG	0
chr1	111944159	111943941	111944941	22.627	GGTGAGAAGGGGTGGATTGCAGGGGAGGTAG	0
chr1	112068423	112067966	112068966	21.7247	ACTGGACAGGGAGGCCAGGAGTGAAGCTGGG	0
chr1	112146305	112145931	112146931	40.7424	GAGCACCAATTTTGTGGCCTCCCTTACCAGC	1
chr1	112231765	112231738	112232738	12.0134	GGTGGGTGGGGAGGTCCCAAACCCAGAATGG	0
chr1	112246111	112245625	112246625	24.9348	CCCAGCTGTTCTGAGGCCCCCCCTGAACTGA	1
chr1	112333411	112333043	112334043	41.5322	TTTCCTTCTCCCCAACACCCCCCTGACTCCC	1
chr1	112478823	112478391	112479391	58.8398	agataccagggaggctgaggcaggaggcttg	0
chr1	112513561	112513373	112514373	16.2816	GGGGGTGGTGGGGGGGGACACAGAGCCCAGG	0
chr1	112542532	112541802	112542802	25.1262	gggggccaaagaggaggatcgcttaaagcca	0
chr1	112606030	112605878	112606878	32.1367	ccttcattctgtcccaccttccctgtccctt	1
chr1	112726863	112726245	112727245	27.8644	tggagacacgaaggtcaacacacaattcctg	0
chr1	112865256	112864398	112865398	17.8458	CCACCGCGCCTGGCCAGCCACCGCGCCCAGC	1
chr1	112871308	112871060	112872060	17.636	GGGGCTGGTGGGGGTGCTCACAAGAGGTAGG	0
chr1	113109201	113108635	113109635	52.0832	CATACCATATATTTCTTCCTCCCCTTCCACT	1
chr1	113211021	113210074	113211074	74.4893	aagcggcctcaagaggcccccctcgacctcc	1
chr1	113262883	113262408	113263408	12.8656	agggggaaaggaagaaagcagggaagttctt	0
chr1	113266480	113265916	113266916	18.2021	tctcttctcccctcagatccccttgcccagc	1
chr1	113276291	113275679	113276679	42.3559	CAACAATCCTTTCCTGACCTCCTTGTCTCAT	1
chr1	113383371	113382736	113383736	13.524	atctgccttctctgtttccactgtcaccccc	1
chr1	113531724	113530784	113531784	62.5469	GCggggggtgggggtcgggtggggggctggg	0
chr1	113556400	113556116	113557116	16.1017	agtgctttgggaggctgaagcaggaggattg	0
chr1	113577488	113576902	113577902	22.0645	gggggtgaggggggatgtagaaagCTTTATA	0
chr1	113581658	113580908	113581908	22.2354	atttgttcccatttcttccaccctgcccatt	1
chr1	113699141	113698879	113699879	67.9642	CCTGGGCACAGGGGCCAAGACAGTACCAACG	0
chr1	113783298	113782973	113783973	46.1111	AAGGGGTGGAGGGGGAGAAGAAGAACTGCTG	0
chr1	113908928	113908361	113909361	117.468	AGTGGGCAAGGAGGCTGAAAAGGCAAGAGGG	0
chr1	113959304	113958680	113959680	23.0705	AGGGGCTAGGGGGGTCAGAGAGATTACCAGG	0
chr1	113971539	113970708	113971708	96.6363	tggagagagggatggtgtcttagcatatttg	0
chr1	114012731	114012694	114013694	40.6403	cttcgctgacacagcctcctccctctccccc	1
chr1	114109019	114108522	114109522	77.8009	GGAGGGTAGGGGGGCTGGAAGAGAGATGAGG	0
chr1	114128397	114127974	114128974	26.4617	CAGGGCTGCTCACTCTACCTCCCTGTCCCAG	1
chr1	114181578	114181183	114182183	26.6015	GGAGGGGAGAGGGCAGCAGGCAGGAGCCAGG	0
chr1	114207190	114206745	114207745	17.8737	cactgctcccacttggccctccttccccatc	1
chr1	114281887	114281291	114282291	33.1314	cgtggctagggaggcctcacagtcatggcag	0
chr1	114331506	114331098	114332098	100.204	gggggttgctgaggcactttcaggaggtctg	0
chr1	114350898	114350246	114351246	37.1648	CGCCCTTCACCGCCCAGCCCCCTTGCCCACC	1
chr1	114370391	114369685	114370685	55.2295	catccatctttaatctccctctagcaccacc	1
chr1	114771631	114770960	114771960	52.4778	ACCAAAGTTTTCTATTTCCCTCCTACCCATT	1
chr1	115169981	115169220	115170220	21.495	CCAGTTCAGGCCCACTCCCACCCTTGCTGCT	1
chr1	115264116	115263611	115264611	45.0279	atctgatacttttcttcccactgtctccacc	1
chr1	115315865	115315219	115316219	69.9797	ATTTCCCATTTCTAAGACCCCCTTGTCCCCT	1
chr1	115331365	115330811	115331811	18.3021	CTGCCTATGGGACAGCCCCTCACTGCCCTCC	1
chr1	115367692	115366987	115367987	25.1719	cagttctatcacaaggacccccagtgctacc	1
chr1	115662331	115661887	115662887	97.7781	TTGGTGTCCTAATTTCACCCCCTTTGCCACT	1
chr1	115686523	115686041	115687041	55.2099	TGTGGCCAAGGAGGCAAACTAGAGTAAAGAT	0
chr1	115739358	115738516	115739516	21.25	ctgaccttgtgatcagcccaccttggcctcc	1
chr1	116433640	116433029	116434029	28.3163	GATGGCGAAGGAGGAAACAAGAGCAGCTGAT	0
chr1	116487769	116487318	116488318	127.561	catcactaaacttcagacctccgtgaccact	1
chr1	116565960	116565163	116566163	29.3277	ctgaccttgtgatccgcccgccttggcctcc	1
chr1	116586281	116586236	116587236	24.1001	ACCATTCTCCCTTTCTCCCTCCCCATCCAAA	1
chr1	116600197	116599270	116600270	20.6977	CACCAAGTCATGGAACTCCACCGTGCCCACC	1
chr1	116635455	116634634	116635634	21.7852	TCATAATACTTCTTCACCCACCCTAACCTCT	1
chr1	116645958	116645848	116646848	35.3231	GTGGGGATGGGAGGTAGCAGGAGTTGGTGGG	0
chr1	116755109	116754711	116755711	54.8734	AGTGGAGACTGTGGTCCAATGCGGGAATGGG	0
chr1	116930819	116930029	116931029	64.9334	CCACTACCTGCCTGTGTCCCCCGTGGCCCCT	1
chr1	117094881	117094566	117095566	68.3959	tgggggttgggaggacctccaagaagaagtg	0
chr1	117574412	117573551	117574551	15.3629	CTTTCCCGCCTGTCTGTCCTCCCTTCCCACA	1
chr1	117583664	117583112	117584112	34.1029	cgtggttggggaggcctcacaatcatggcag	0
chr1	117685292	117684940	117685940	26.1754	agggtggtcggggggcctcactgaggagatg	0
chr1	117735513	117735182	117736182	37.0379	tgttccccttggtaatacctccttttcaccc	1
chr1	117952987	117952427	117953427	19.0888	TGTGGCCAAAGAAGACCAACCAGCAGTAAGT	0
chr1	117975223	117974935	117975935	21.5185	TGGAGGCAGGGGGGATGTGGAGAGAAACAGG	0
chr1	117993301	117992353	117993353	21.6593	CTTAGGGGCTTTGCAGGCCTGTGCCACTCCT	1
chr1	118296843	118296332	118297332	75.1942	ctgggcaaaggaggtgttaataagttctgtg	0
chr1	118305206	118304722	118305722	46.6333	GACTAATTTTCCCACTATCTCCCTTTCCTTT	1
chr1	118442575	118442381	118443381	26.1108	ACTGGAGTCCTTAAGCCCCTCCTTTGCTTTC	1
chr1	118776554	118775853	118776853	23.3058	accagatcccagtagtacccccccccccacc	1
chr1	118906332	118905378	118906378	40.613	CGGAGATCCTCTGTATACCCTTTCTCCTCCC	1
chr1	119221411	119221011	119222011	53.4	TCACGTTCCTATGTTCACCCTCCTCCCCCAC	1
chr1	119252456	119251886	119252886	52.2806	AGAGGCCAGGATGGGCTGGGGAGAAGGGATA	0
chr1	119293538	119293133	119294133	19.012	GGTGGAAAGGAGGGGCGCTGGGGGAGAGAGC	0
chr1	119307959	119307211	119308211	18.9307	CTCTTTTGTTTTTTCTCCCTCTGTTCCCCTT	1
chr1	119368342	119367746	119368746	21.236	TGTGGGCAGGGAGGGCTCTACACTATGCACC	0
chr1	119450037	119449659	119450659	15.6604	CATCATTCCTACTTTTATCCCCCTGCGCCCC	1
chr1	119474353	119474214	119475214	40.1912	GAGGGTCAGGGAGGGCGGATGAAGACTGAAT	0
chr1	119585234	119584939	119585939	28.6564	AGGGGTCAAGGAGGGCAAAAAACAAGCGAGT	0
chr1	119626318	119625966	119626966	30.8641	GGTGGACTGGGTGGCAGAAGAACAGTGACAA	0
chr1	119631882	119631372	119632372	17.1569	TCCCTCCTCTTCCCACGCCCCCCTGCCCACC	1
chr1	119657158	119656346	119657346	17.5643	caccCTCACCCAATTTACCTTCCTTCCCCAT	1
chr1	119768436	119767955	119768955	38.0317	GGTGGGAATGGTGGTGTAGAGAGGAAAGCTG	0
chr1	119804836	119804015	119805015	105.521	CTCTCATTCTTTTTTCTCCCCCTCCTCCTTC	1
chr1	119893173	119892674	119893674	28.1594	CCAAGGCACCCCTCAGTCCTCTCCTCCCACC	1
chr1	119916170	119916078	119917078	21.5634	AGGGGCGGCAGTGGCCAACATAGGGTTGGGT	0
chr1	120099007	120098875	120099875	26.2347	ggtggtcagggagggcctcatcgagtaggtg	0
chr1	120151457	120151417	120152417	10.6872	ggaggccgaggagggtggatcatgaggtcag	0
chr1	120534876	120534837	120535837	12.4578	GGGGGACTAGGGGATTTTTAAAACTGGTATT	0
chr1	121396191	121395608	121396608	7.89207	CCTCGCCGTGGCTTTTTCCCCCCTGCCCCCA	1
chr1	121417051	121416343	121417343	80.9997	ccgtcttccttcttccacctcaccctccaca	1
chr1	121556774	121556313	121557313	43.9187	CTGACTGAGCATTCTTTCCTCTGCAGCCACT	1
chr1	122897765	122897252	122898252	13.625	agacttctttgaggccttcgttggaagcggg	0
chr1	125169966	125169412	125170412	14.4927	ATTCTATGCGATGATTCCATTCCTTTCCATT	1
chr1	143203929	143203284	143204284	15.125	AATGGAAAGGAATGGAATCATCGCATAGAAT	0
chr1	143208836	143208127	143209127	13.7159	AGTCCATTCTATGATTCTCCTCGATTCCATT	1
chr1	143214960	143214140	143215140	15.2093	GATGGAAATGAATGGAATCGTCATGGAATGG	0
chr1	143235495	143234670	143235670	12.6207	AGTGGAATCAGATGGAATCATCGAATGGACT	0
chr1	143243088	143242409	143243409	24.625	CCATTCGATGATGATTCCATTCGTTTCCATC	1
chr1	143247035	143246459	143247459	37.4221	ATTCCATTAGATGATGACCCCTTTCATTTCC	1
chr1	143253643	143252826	143253826	18.6931	TTTGATGAGGGGGGGCAAAAAAAAACAATTG	0
chr1	143263618	143263117	143264117	11.125	GATGGAAATGAATGGAATCGTCATAGAATGG	0
chr1	144883871	144883150	144884150	17.8627	GGGGGGAGGGGGGGAAGCCGCGGCGGCGGGG	0
chr1	145848726	145848212	145849212	20.2435	AGAAGCTTAGGGGGGAATAAGAAACACTGTG	0
chr1	145879811	145879150	145880150	16.6039	CATGTTGCCTCTCACCACCGCCTCCACCCCT	1
chr1	146592945	146592278	146593278	14.3708	CTCTGCTCCCCCTTAAGCCCTTGTGCCTCCT	1
chr1	146701079	146700449	146701449	21.6649	AGGGGGCAAAAAGGTCATGAAGGGGAAACAG	0
chr1	146762801	146762263	146763263	14.125	GAAGgagtaagagggattcaagatggccacg	0
chr1	147027182	147026554	147027554	58.1179	AGGAGGGGGAGGGGCCTCTACACAAACCCTG	0
chr1	147415046	147414705	147415705	31.2839	ATTGGAGGGGGTGGTGGTAGAATTATTTAGT	0
chr1	147605389	147604889	147605889	52.5441	GGGGGCCATGGAGGACATACAGAGGAGAGTT	0
chr1	147692449	147691916	147692916	32.2016	cactcttcattcttccctcccctgaacccct	1
chr1	147909098	147908940	147909940	35.951	AGTGGATAAGGAGGGTGAAAAAGAAGAGCCG	0
chr1	148012293	148011570	148012570	36.9083	GGTGGGGAGGGAGGGAGGAGTAGGAGTGCTG	0
chr1	148976027	148975131	148976131	15.1061	AATACCAGTTTTAAAAATCCCCTAGTCCCCC	1
chr1	149906461	149906256	149907256	34.5854	acttgcaattctgCTTACCTCCTTTACCCCC	1
chr1	149909440	149909003	149910003	36.7345	CCACTCCCTTCTATCTACCACCCCGTCCACC	1
chr1	149940865	149940096	149941096	27.1183	GCATTATTCCTTCACCTCCCCCCATCCCACC	1
chr1	150026325	150026229	150027229	51.9858	gaaggccagatggaaattagaagaaaactag	0
chr1	150162623	150162173	150163173	32.5173	AGGGTGCACTTATTCTCCCTCCCTTTCCACT	1
chr1	150188361	150187816	150188816	72.2815	agggggcagggaggctgcagtgagccaagat	0
chr1	150272750	150271874	150272874	20.3845	AGGAGGAGGGGAGGCGGGGTAAGTTTGGTGG	0
chr1	150472826	150471961	150472961	27.0331	CCTTTTCTACTCCACCCCCTCCTCCACCCCC	1
chr1	150498478	150498032	150499032	25.6277	CCTCCCTATGGCCCTGACCCCTCTGCACCCC	1
chr1	150509673	150508946	150509946	17.0787	TAGTTGGCTACGCAGCTCCCCCCTCCCCACC	1
chr1	150534508	150533966	150534966	27.7115	TATGCCTGGTATCTGTGCCCCCCCAGCCCCC	1
chr1	150543399	150543374	150544374	28.6819	ctgacctcgtgatccacccgccttggcctcc	1
chr1	150558885	150558096	150559096	80.6033	CGGACCCAGGATGCGTCCCTCCCTGCCCCCC	1
chr1	150642516	150642100	150643100	26.1872	tgagaccaggctgggcaacacagggagaccc	0
chr1	151027453	151026729	151027729	76.0539	tatctttgtctctacctccactgtgaccacc	1
chr1	151140769	151140022	151141022	24.4674	ggaggccgaggcgggcggatcacaaggtcag	0
chr1	151333309	151332966	151333966	14.7736	aggctcaagtgatccttccacctcagcctcc	1
chr1	151367462	151367094	151368094	60.51	AGGTGGCAGGGGGGCCTTTACGCCAGTGCCC	0
chr1	151469207	151469075	151470075	7.76291	ggaggccaaggtgggcggatcacgaggtcgg	0
chr1	151478821	151478400	151479400	17.4253	TCTCTGTGGAAAAAAGACCCCCCCCGCCCCC	1
chr1	151566023	151565322	151566322	66.3359	ctccctttctttttctctctccctccccctc	1
chr1	151784015	151783529	151784529	20.1828	tccacatagtttctcagcctccctctccact	1
chr1	151809606	151809250	151810250	31.5522	aggggccagggtggtggtaatagtagggaag	0
chr1	151876894	151876877	151877877	22.384	caaaccaaaccaaaacacccccctgaccccc	1
chr1	152169713	152169152	152170152	56.0913	GGAGGATAGGGGAGAAAAAGTGAGAAGGGAG	0
chr1	152187206	152186821	152187821	21.936	GGTGGGAAGGGGGAGTGAAGAAGTAAAGCTA	0
chr1	152341176	152340216	152341216	39.5587	gggctcaagtgcttctcccacctcagcctcc	1
chr1	152404533	152404225	152405225	25.8123	ACCACTTTCTACGGCTTCCTCCCCAGCCCCT	1
chr1	152481299	152480563	152481563	12.3189	CAGGCTTCTTTTACGGACCCCACCTACCCTC	1
chr1	152564745	152564223	152565223	70.8491	CATCTTTATTTTTAATGCCCCCCCTCCACCT	1
chr1	152918749	152918257	152919257	28.2304	ggaggaggaggagggaggaggagggaggagg	0
chr1	153088484	153087812	153088812	24.8796	ggagagcagggcgataataaggagaaggtca	0
chr1	153092756	153091945	153092945	18.1389	ggtggtggtggtggtaatggtggaaacaatg	0
chr1	153195837	153195176	153196176	28.2199	CTCCTTCCCTCGTGCTCCCACCCTGAGCACC	1
chr1	153207699	153207558	153208558	27.0189	ggtgggtaggggagctatataaataaaggtg	0
chr1	153243307	153242566	153243566	12.2125	ggtggtaatggtggtgtaggtggtggaggtg	0
chr1	153297453	153296611	153297611	26.0516	GGCGGGGAGAGGGGgagagagagagagagag	0
chr1	153356932	153356387	153357387	77.0644	AGTGGGCAGGGAGGTAGTGAAAGGGAAGCTG	0
chr1	153366473	153365558	153366558	25.0885	CTCATTTGCTGCCAGGCCCTCCCACTCTCCC	1
chr1	153418491	153417557	153418557	23.7051	CACAGTCCCCTCCCAGCGCTCACTGACCCTC	1
chr1	153493445	153492730	153493730	17.0686	GCCCTTGCGTGTGAGGCCCTCCACGGCCCAC	1
chr1	153579115	153578587	153579587	30.4453	GCAGGGAAGGGGGAGCTTAAGAAGAAACAAT	0
chr1	153605196	153604363	153605363	50.2914	taacccctttattaagccctctcttgcttat	1
chr1	153746363	153745483	153746483	41.6462	GGGGGGGACAGGGATAGTACTAGGAGCCTTG	0
chr1	153770924	153770401	153771401	66.3937	GCTTCCTCTCGACTTTACCCCCCTGCCCACC	1
chr1	153777737	153777288	153778288	24.7008	ATCTTACCTCCCTTCTTCCCCCCTGCCCACT	1
chr1	153779683	153778705	153779705	48.0489	CTGGCCTGGCTCTTTCTCCTCCCTGTCACCT	1
chr1	153783530	153782938	153783938	12.7663	GGGAAGGGGAGGGGAAGTGGAAGGAAGCCCG	0
chr1	153824404	153823928	153824928	25.1297	ggaggccaaggcgggtgaatcacaaggtcag	0
chr1	154018609	154017939	154018939	23.4959	tcaacttcttatcacctcctctgtcaccacc	1
chr1	154113634	154113006	154114006	14.5346	ggaggccaaggcgggcagatcacaaggtcag	0
chr1	154128625	154128507	154129507	9.40696	ggaggccgaggagagcaaatcgcttgagctc	0
chr1	154267397	154266644	154267644	19.1694	ctgacatcatgatctgcccaccttggcctcc	1
chr1	154289287	154288521	154289521	20.1411	ttaggattgggaggatctggaagaaaaagat	0
chr1	154348700	154347965	154348965	16.7656	GCTGGCCACAGAGGCCTCTGCGTCAGCCTGG	0
chr1	154421483	154421136	154422136	57.9744	AGGGGCCACAGAGGAACCAAAAGTCCCCCTG	0
chr1	154554811	154554673	154555673	57.752	GAAGGGAAAGATGGAGATCAGAGCCCCAGTG	0
chr1	154590140	154589467	154590467	29.9261	CTTAGGAGTTAGGAGGACCCCCCCGCCCCAA	1
chr1	154616399	154615680	154616680	20.4509	cccccagcctccctgagccttcttttcctcc	1
chr1	154680495	154679867	154680867	26.3452	ggaggccaaggtgggcagatcactaggtcag	0
chr1	154719878	154719454	154720454	24.6856	CTGCCTCACCCAGAGGCCCTCACTGACCACT	1
chr1	154738030	154737954	154738954	105.285	gggggaaaagaaggagaaagaaggagagaag	0
chr1	154797504	154796891	154797891	37.0629	ACCCTAATTcatttcttcctccatgaccccc	1
chr1	154814094	154813972	154814972	39.5064	GAGGGCCATGGTGGGCATGGCCAGCTCACTG	0
chr1	154829707	154829231	154830231	18.7456	cttcagtcctcctgtgccctcctcagcCCCC	1
chr1	154895837	154895459	154896459	23.3156	TCAGGCAGCTGCGTGGCCCTCCACGACCCTC	1
chr1	155058806	155058520	155059520	25.1723	AGCTGGGATGGGGGAAGTGGAaggggagcag	0
chr1	155257418	155257192	155258192	11.9637	AATGGGGAGGGTGGGAGAAGAATTAGAGCTG	0
chr1	155268817	155268365	155269365	34.7236	GGGGGCAGGGGGGGTCGGAGCAAGCCAGGTG	0
chr1	155358460	155358128	155359128	31.538	ggaggccaaggcgggcggatcacaaggtcag	0
chr1	155457346	155456978	155457978	33.53	cattattgcttttacaacctccttttccaac	1
chr1	155585298	155585256	155586256	12.4054	ggaggccaaggcgggcggatcacgaggtcag	0
chr1	155703274	155702758	155703758	31.9888	cgtggctacggaggtcttacaatcatggcag	0
chr1	156111092	156110620	156111620	20.6536	gggggtcacagaggaaacactaggatgctat	0
chr1	156237348	156236706	156237706	125.748	ctacctctcttcatcctccaccctttccccc	1
chr1	156248531	156247862	156248862	21.2695	CTCAccacctccccctccccccccccccccc	1
chr1	156271309	156270832	156271832	68.7557	CACTTAAGCTATGAAGACCACCCTACTCCTT	1
chr1	156366254	156365669	156366669	102.931	GGTGGTCCAGGGGGCCCTCTAAGATCCTCTC	0
chr1	156381550	156381505	156382505	17.9104	AGAGGCAGAGGGGGTGGCCTGGGCAGGGGAG	0
chr1	156386352	156385925	156386925	22.7948	CCTCCTTCCTCCACAGCCCCCCATGCCCATT	1
chr1	156430440	156429782	156430782	55.0878	CCCCCCCTTCCCCACGGCCCCCTTCCCTCCT	1
chr1	156527783	156527277	156528277	30.8768	TGGGGAAAGGGGGGCTTGGGCTGCACAGACC	0
chr1	156582298	156581319	156582319	19.9069	GCTGGCCGTGGAGGCCTTCCTGCAGGCCCTG	0
chr1	156693460	156692820	156693820	131.919	ccctgtcccctccctttcctctcctcccacc	1
chr1	156713489	156713150	156714150	24.9951	gggggctgaggcggatgaatcactaggtcag	0
chr1	156844380	156844135	156845135	39.3554	TGAGGATGGGGAGGGATGCGGGGGAGGGGCC	0
chr1	156853497	156852808	156853808	16.8018	TCATGCCTATTCTTTTCCCCCCATGCCCACC	1
chr1	156969025	156968612	156969612	34.6034	CACAGTTAATGCCATGGCCGCCCTCTCCACC	1
chr1	157096978	157096643	157097643	16.4303	TGGATCTCCCTCCCAGTCCCTCCTGCCCACA	1
chr1	157184390	157184222	157185222	30.1816	tggctcaagcgatcataccacctctgccccc	1
chr1	157186641	157186191	157187191	21.3326	cacctcctctgggaggccctccctgaTGACC	1
chr1	157221633	157220921	157221921	17.891	cagtattccctatatccccaccccaaccccc	1
chr1	157489490	157489066	157490066	28.4472	CAGGGGATCTTCTACTCCCTCCCTTCCCCCA	1
chr1	157508769	157507956	157508956	22.387	caccgtctctgtgaggacttcctcgaccact	1
chr1	157570812	157570494	157571494	30.0839	ctgaccttgtgatccgcccacctcggcctcc	1
chr1	157847003	157846348	157847348	52.902	TAGGAGGAGGGGGGAAAAGAAGAGCAGACTG	0
chr1	157922260	157922061	157923061	44.8942	agaggttgcagtgggcTCCGTAGGAGCGTTG	0
chr1	158050456	158050048	158051048	67.8413	aggtgctattttcactcccccCTTTCCTCCC	1
chr1	158057026	158056552	158057552	26.4699	ATCTTCTCCTAGGAGGACCCCAGCATTCCTT	1
chr1	158063705	158063036	158064036	18.5515	cacactgctgtctatgccctctgccttccca	1
chr1	158137754	158137016	158138016	15.61	tttctcctatttcagctcctcctctgcctcc	1
chr1	158187854	158187303	158188303	18.8013	cagctcttgtccccattcctccctccccatt	1
chr1	158410921	158410344	158411344	23.5618	TAGGGTTGGGGAGGCATTGTGAATAACCCTG	0
chr1	158573856	158573621	158574621	8.46462	gctggtcaggctggtctcgaacgccagacct	0
chr1	158757694	158757074	158758074	25.7464	CCCAGGCCATTTTATTTCCTCTAAACCTTCT	1
chr1	158783149	158782736	158783736	17.1449	TTCCTGCCTTGTTACTTCcccccttgtcact	1
chr1	158933765	158933086	158934086	106.77	CTCATATTCTTTTTCTTCCCTCCCTCCACCA	1
chr1	158941566	158940979	158941979	24.9716	ATGTGGTTTGTGGTGGACACCCTTTACCATT	1
chr1	159105355	159104965	159105965	55.0254	cagccctcgcccgtggacccccttggtctgg	1
chr1	159161202	159160938	159161938	34.8569	AAGGGTCAGGGTGGCCACACGAGGGTAGCAG	0
chr1	159613026	159612637	159613637	27.2082	cgtggctggggaggcctcacaatcatggtgg	0
chr1	159763762	159763351	159764351	68.9043	Catatcttctccttcaccctccccaccctct	1
chr1	159783965	159783069	159784069	41.4033	ACCCTGCTCTCCCCCATCCACCCCTCCCCCA	1
chr1	159792377	159791875	159792875	38.0508	CCACACTCCTGAGAGGACCCTCAACCCACCC	1
chr1	159828853	159828438	159829438	99.8205	aggagtcaggggggcacttcaaggagaagCG	0
chr1	159849440	159848914	159849914	17.0319	GATGGAAAAGGCGGAACTAGGAAGTAGGATG	0
chr1	159942928	159942554	159943554	22.193	CACCTTTCTTGCTGATACCTCCCTACCTCCC	1
chr1	159983921	159983596	159984596	40.8993	AGGGGCCAGGGCGGAAGAAGAACAAAAGACA	0
chr1	160156477	160155609	160156609	16.7811	ggtgggagcggggtgcggtggggggtggctg	0
chr1	160172711	160172027	160173027	60.1125	TGGGGGATTGGAGGTATTTAAGGAGAACTAG	0
chr1	160189633	160189117	160190117	58.6609	CATGCAGCCTGGGAAAACCTCCCTTCCCACT	1
chr1	160197367	160196680	160197680	22.2066	TCCAGTCCCTTTGCCCACCCTCCCCTCTCCC	1
chr1	160349250	160348875	160349875	119.104	AGAGGGCAGGGTGGTCCTCAGAAGGAAAGGT	0
chr1	160500339	160499757	160500757	62.1785	cctaattcctatattctcccccttgttcact	1
chr1	160643042	160642543	160643543	98.296	atagtaaatgctttggccccccacttccccc	1
chr1	160681171	160680450	160681450	60.819	CTCCAGTTACCCTGTGCCCCCCTCAGCTCCC	1
chr1	160711714	160711670	160712670	19.5185	AGGAGTGACAGAGGCAGCAGTAGCAATTCCA	0
chr1	160766061	160765780	160766780	9.53548	tattttttctgctcctctccctcttcccacc	1
chr1	160995332	160994838	160995838	13.6016	CAGACTAACTCCGTTTTCCTCCACTATCCCC	1
chr1	161304849	161304172	161305172	34.4433	CAGTGCAGCCTCTTCCTCCCCCCCGCCCCCC	1
chr1	161418780	161418230	161419230	39.6197	GATGGGTAGGGAGGCTGCGCGAAGGCTGATG	0
chr1	161981936	161981843	161982843	59.9798	ggtgagggcagaggcccagaagggtggggct	0
chr1	162005657	162005075	162006075	67.7078	agtgatttgggaggctgacgcagaaggattg	0
chr1	162042936	162042623	162043623	19.302	aGAGGCCAAGGTGGAATTAGTAGACAATATG	0
chr1	162160664	162160057	162161057	65.563	CTTTCTCCCTAAGTGGCCCCCCTCAGCACCA	1
chr1	162331358	162330877	162331877	33.2111	CCTTTCTTTTGGACTTTCCTCCCAGGCTTCT	1
chr1	162352365	162351526	162352526	28.0329	cgcctggccTGCAGGCTCCTCTTCTACCTAC	1
chr1	162360020	162359413	162360413	28.788	TCGTCCCCCCCCCACCACCCCCATTTCTTCC	1
chr1	162377688	162376870	162377870	29.5765	tccgtccccttcctcctgccccctgccccat	1
chr1	162471426	162470838	162471838	32.6461	GGTGGGCAGGGGAGCTGTGGAAGCATGTGGG	0
chr1	162569924	162569907	162570907	28.6713	ggaggccaaggcaggaggatcatgaggtcag	0
chr1	162608555	162608498	162609498	22.2596	ggaggccaaggggggcagatcacttgaggtc	0
chr1	162776329	162776159	162777159	13.289	ATCCAGGGCCGGGCAGTGCTCCCTATCCGCT	1
chr1	163038276	163037806	163038806	38.8702	agtctggtctcctaaccccgcctttgccact	1
chr1	163076351	163075689	163076689	36.3695	CAGGTTTTCTAATTGTACCCTTCTTGTCTCT	1
chr1	163172919	163172253	163173253	63.6219	CTGGAATATTATTTCATCCCCCGTTTCCCTT	1
chr1	163222956	163222725	163223725	14.5031	cctccacctcccaggtgcctcagcctcccaa	1
chr1	163319719	163319310	163320310	59.764	GCTGTGAAGGGAGGTATTAGCAGGAGGGCTG	0
chr1	163374915	163374474	163375474	77.9425	aggggaaggggggatagttgatgctgctgag	0
chr1	163536431	163535833	163536833	103.014	TTGGGACACAGTGGCATAAGGAGGAACTTTG	0
chr1	163610196	163609669	163610669	42.0967	TCCTCCTCCCTTCTTTACCACCCCCCCTTCC	1
chr1	163845847	163845046	163846046	63.9464	ATTCTTTCTTTGGTCTACCCTACTGCCCATT	1
chr1	163880801	163880332	163881332	25.0064	aatagaaagggaggaagaaagagtgttgcag	0
chr1	163979372	163978393	163979393	45.7739	CCCTCTAGCTCTCTGAGCCTCTCTTATCTCA	1
chr1	164446270	164445574	164446574	22.7439	AATTTCTCACTCCCTTACCACCTCTCCAACT	1
chr1	164477715	164477195	164478195	27.903	ccactatgattgtgaggcctccccagccacg	1
chr1	164560817	164560181	164561181	40.8065	AAAAGGGGTGGGGGGACAAAAATCAAGCATG	0
chr1	164588835	164588090	164589090	26.8012	CCTTTATCCCTCCGCCCCCACCATGCCCTCC	1
chr1	164635335	164634886	164635886	72.8718	GGGGGGCGAGGGGGGAGGGAGGGGAACCAGG	0
chr1	164652827	164652150	164653150	20.9083	cccttttacttctcttaccacccgcaccccc	1
chr1	164681691	164681384	164682384	65.2632	agagtggagcgtggaagaggagtgaggactg	0
chr1	164690242	164690029	164691029	46.1045	GTGGGAGAGGGAGGGGCCTGTGGATCTCTGG	0
chr1	165157656	165157119	165158119	47.1875	ccccttttctgtttcttcctcctctcctcat	1
chr1	165222605	165222442	165223442	78.2443	GGTGGTTAGGAAGGTGCGGTAAGTTGACTAA	0
chr1	165315391	165314897	165315897	29.4928	CAACCTTGGTTTAAAGCCCCCCAGGCCCAGC	1
chr1	165347196	165346860	165347860	19.03	AGGGGGCACAAAGGGGAAAAAAGGCATCTTT	0
chr1	165460014	165459508	165460508	22.6949	agtggctaggaaggcctcacaatcatggtgg	0
chr1	165495486	165495435	165496435	77.1155	GGAGCAGGCTGGGGCCCAAGGAGAGAGGCCA	0
chr1	165652601	165652308	165653308	32.6598	ggtggtcagggaggggggctttgctgagatg	0
chr1	165680925	165680827	165681827	18.2631	catggctagggaggcctcagaatcatggcgg	0
chr1	165836959	165836764	165837764	36.059	ggaaggcagaagggcaggaggagaggagggg	0
chr1	165856436	165855834	165856834	46.5035	GTCATTAAAATTTCCTCCCCCCACCCCCACC	1
chr1	166335574	166334902	166335902	21.6674	aggctaactacagaggaccaccctgcccttg	1
chr1	166395250	166395156	166396156	36.3207	gggggtgggggagggagaaaagagaggcatg	0
chr1	166490916	166490800	166491800	20.5657	gggtgagaagaaggccaaagggcttagcagt	0
chr1	166528788	166528361	166529361	22.7299	catccatctttaatctccctctagcaccacc	1
chr1	166831783	166831306	166832306	11.625	aggccatgattctgaggcctccctagccatg	1
chr1	167130619	167129961	167130961	36.9842	AATATTCTTTGATGGGTCCCCTGTGCCCACC	1
chr1	167191073	167190602	167191602	35.4947	ccaccatgattgtgaggcctccctagccacg	1
chr1	167427493	167427181	167428181	57.2299	CTGGTTCCTGCCCCACTCCACCCTTCCTCCT	1
chr1	167494567	167494108	167495108	93.1375	aatgggtggggaggtaataattagtgaacag	0
chr1	167503469	167502539	167503539	15.9675	TTGCATAACTCTATCTTCCTCCCTTCCCCCT	1
chr1	167564858	167564592	167565592	23.3741	gagcgggcctctgcatacctctccaaccaca	1
chr1	167670723	167669979	167670979	9.42092	ctccagtcctgctcctcccctcggctccccc	1
chr1	167673831	167673069	167674069	25.9342	atgccttcctccttctcccctcatgcccacc	1
chr1	167740311	167739463	167740463	19.5772	tttctttgtatgtacaccctcccttcccact	1
chr1	168180356	168180138	168181138	9.33387	tgggggcagggtgttggttagaggatgagtt	0
chr1	168210480	168209919	168210919	44.2097	ggtggggagggaggtacggagaagcacttgt	0
chr1	168217465	168216528	168217528	12.9075	gaccttaggcagtttgcccacctcagcctcc	1
chr1	168336787	168336266	168337266	19.331	catggctagggaggcctcagaatcatggcgg	0
chr1	168400078	168399699	168400699	55.1499	TGCCTCAATTTTGTATCCCACCCCACCCCCC	1
chr1	168410205	168409812	168410812	23.197	cggaaggagggaggaaggggaaggtaggtgg	0
chr1	168597961	168597481	168598481	24.5308	CAACCTGACTTCAGTGACAGCCTCTTCCACC	1
chr1	168693133	168692574	168693574	47.1381	TATGACTGTATGTTGGACCTCCCAGGCCCCC	1
chr1	169041899	169041709	169042709	17.8947	gatggatatggaggtcatcatattaagtgaa	0
chr1	169110251	169109283	169110283	35.5472	CCCACTCCCTCCCTGGCCCCCTCCTACCACA	1
chr1	169117201	169116858	169117858	32.0005	CTCACTTTCCCTCTCCTCCTCCCTTCCCACC	1
chr1	169158838	169158247	169159247	41.7065	tggagcaggggaggacacataagaaccactg	0
chr1	169339771	169339044	169340044	38.1607	tgaacttcatcaaaggacccccttgcccttg	1
chr1	169554160	169553641	169554641	54.8951	gatgactctcaaaatgacctccctaccctcc	1
chr1	169609922	169609376	169610376	80.6977	ccctttccttaggaagccctcccttcccacc	1
chr1	169877185	169877118	169878118	19.1048	atgtatttatTacagggtctctgttgcccca	1
chr1	169961633	169960996	169961996	24.0676	cacggatttttgttccacctctgccacccct	1
chr1	169969344	169968674	169969674	18.6579	CAAGATTATTAATAAGACCACCTTTTCTCTG	1
chr1	170042071	170041766	170042766	21.2919	GGTGGAAAGgggggtctgttttatctgtttt	0
chr1	170227684	170227495	170228495	34.7368	GGAGGAGAAGGAGAAATCCAAAAGATAGGTG	0
chr1	170256227	170255611	170256611	13.9093	ggtggtgtggggggaaacaagaggtacaaga	0
chr1	170484518	170483548	170484548	10.6532	atctcagctcactgcaacctccccctcccat	1
chr1	170947700	170947223	170948223	31.1832	GGGGGAGAAAGGGGAAAAAAAGGCAATTTGG	0
chr1	171037277	171036572	171037572	27.1957	aaaagagagggagggagaaaaagaaagaagg	0
chr1	171076078	171075271	171076271	19.415	tctggtttcttctgaggcctctctccttagc	1
chr1	171254692	171254293	171255293	69.7838	TCAGGCAGCTTCTCACACCTCTGTGAccacc	1
chr1	171440288	171439671	171440671	23.2252	catggctagggaggcctcagaatcatggtgg	0
chr1	171542007	171541955	171542955	10.847	AGAGGCGAGAGAGGGATGAAAAAAAAAATGC	0
chr1	171589763	171589661	171590661	20.0198	ttttttttcttttttttcccccattcccatt	1
chr1	171707450	171707003	171708003	39.616	ctccaactgcacgacatcccccttagccact	1
chr1	171836603	171836200	171837200	40.7627	cgtgggtaaggaggcctcacaatcatggcag	0
chr1	171984131	171983294	171984294	11.2675	aaccactcatcaccaccccactgttgccacc	1
chr1	172218896	172218389	172219389	31.4011	agaggtaaagagggttggagcgggagacttg	0
chr1	172333289	172332669	172333669	23.8458	TGTGGGAAGGTGGTGGCGGGGAGCAGTAACA	0
chr1	172495296	172494677	172495677	79.1024	cctgtaacctataagcaccccccttcccact	1
chr1	172681597	172681189	172682189	15.6178	TACTCTTGCTGTCTTGCCCACACTGACCCCT	1
chr1	172700094	172699631	172700631	27.2524	TGAAGGGTGGGAGGACATGGGAGGAGGATTT	0
chr1	172833865	172833425	172834425	31.1763	AGTGGAAAGGGTGGGGGGCGTAATTTGCCAT	0
chr1	172965678	172965218	172966218	32.2571	atgtcatcttcccaatgcctccttgaccacc	1
chr1	173128231	173127874	173128874	33.2499	gggggaaggtgggggcctcagagagactatg	0
chr1	173329485	173328959	173329959	16.1551	catggttaaggagggccaactacaaaaggag	0
chr1	173333117	173332820	173333820	38.1196	TCAGGACACAAGGGGCAACAAAGGAAGGGTG	0
chr1	173399794	173399168	173400168	27.0067	ggtggccatggtggcaggcatagaggttatg	0
chr1	173838016	173837394	173838394	18.3413	ctgacctcatgatctgcccgccttggcctcc	1
chr1	174892065	174891773	174892773	25.5713	GGTGGGCATGGTGGCCGCAGCGGTAGCTGGA	0
chr1	175020220	175019894	175020894	42.9535	GGGGACAGGGGAGGGGAGAAAAGGTAGTCTG	0
chr1	175120213	175120054	175121054	64.9308	ggggaacacagtggtgaacaaaacaaatatc	0
chr1	175196332	175195721	175196721	57.1887	CCTCCCTAATTCTTCAGCCTCTGTGGCCTTT	1
chr1	175311180	175310490	175311490	24.9483	GGGGGTTGGGGAGGATAGGAGGGCAGGCCGT	0
chr1	175316247	175315584	175316584	16.8785	CCAACTGTCTTCTGATGCCTTCCCACCCACT	1
chr1	175418498	175417528	175418528	27.362	ggaggccaaggcagatggatcacgaggtcag	0
chr1	175459136	175458384	175459384	24.3596	cccttctgccatcactaccacctccaccact	1
chr1	175470010	175469931	175470931	38.3035	GGGGGCCAGGGAAGAGTCAGGATGACAGGGA	0
chr1	175559482	175558827	175559827	42.4901	accacatactacctagccctccctttccact	1
chr1	175678794	175678458	175679458	20.5046	AGTGGTCAGGGAGGAGAGATAGAGAATCCCT	0
chr1	175712741	175712320	175713320	26.1152	catgtaaagtgcttgctccccctttgccttc	1
chr1	175754909	175754324	175755324	83.431	AAGGGTAGGGAGGGGCTTCAGAAAAAGTCTG	0
chr1	175853350	175852841	175853841	29.2976	GGAGAGAAGGGAGGAATAAAAAGGGAAGCCA	0
chr1	175921810	175921119	175922119	41.3047	cacctttgctagtcaggcctcctcttcttcc	1
chr1	175932978	175932317	175933317	37.999	caggctttctctgaggccctcccttgtctgg	1
chr1	176132136	176131353	176132353	12.1468	caatgcttcctaacttttctccccagcttcc	1
chr1	176448464	176447510	176448510	35.6689	CCTATTGATTGGTATCACCACCTCACCCCAT	1
chr1	176471593	176471136	176472136	57.6015	cccagttgcaatttctgcctccctccccatg	1
chr1	176480766	176480237	176481237	15.9483	CACCCCTTCTCCCTCTCCCCACCCCTCCCTC	1
chr1	176552397	176552131	176553131	29.9181	ctttcttctcttttcttccccccttacccct	1
chr1	176595781	176595027	176596027	18.1453	taggggcacagatgactgagaaaagagacag	0
chr1	176715484	176715100	176716100	24.2293	catcacaccttgtggggcctctgtgccccaa	1
chr1	176968858	176968724	176969724	21.2675	AGGGAAGAGGAAGGGCTTTTTAGGAAATAAG	0
chr1	177047350	177047088	177048088	52.4116	AATAGCAAGGGAGGTCCACAAAATATGACAG	0
chr1	177186591	177186535	177187535	25.717	AGAGGTAATGGAGGTCAAAGTTAGGACCCTG	0
chr1	177464405	177463837	177464837	43.9104	GGTGGAAAGGAGGGTCTTAAAAGCTCTCTGA	0
chr1	177482737	177482674	177483674	34.3371	tggggaggcagaggaaggaccagacATAGAG	0
chr1	177518611	177518243	177519243	19.2014	ggtggcagctgaggtcctagagtgaagttaa	0
chr1	177620139	177619656	177620656	26.2263	tcctcttcctttttgatctctccagaccccc	1
chr1	177682550	177681997	177682997	37.7632	gatggcagaggggggagaaaggggaatgtag	0
chr1	177780196	177779874	177780874	52.6548	ggagggtagaagggtgggagggagAAAGAAG	0
chr1	177957817	177956949	177957949	16.6545	ccaccctcccctactgcccttcccagcctct	1
chr1	177968298	177967732	177968732	26.5391	GGAGGCAAGGGAGACAGATAACAATAATAGG	0
chr1	178496505	178496354	178497354	32.8703	CTCCCTTTCTCCGAGAACCCTTGCCGCCCCC	1
chr1	178831627	178831137	178832137	17.5964	TATTTTGTCCGCCCCGCCCCCCCCACCCCCA	1
chr1	178948215	178947477	178948477	27.5882	CGCCCCAAGTCCTGTGTCCACCCTCTCCAAC	1
chr1	178959564	178959232	178960232	24.5046	GAGGGACACGGGGGCACTGTGGGTGGCTGCT	0
chr1	178974737	178974209	178975209	32.2852	cgtggctagggaggcctcacaatcatggcag	0
chr1	178986428	178986252	178987252	20.9917	ggagggtgaggaggcgggtgagggatgaaat	0
chr1	179069915	179069388	179070388	24.4474	CTGCATACCCAGTAATTCCTCCTTTACCCAC	1
chr1	179090122	179089581	179090581	41.2229	GGGGTGGGGGGGGGGGCCTGCGGGAAAGCCG	0
chr1	179096772	179096505	179097505	31.5483	ggtgggtgcaatggtccgagatcgcaccatt	0
chr1	179106503	179106202	179107202	48.1368	GGGGAGTAGGGAGGAATATGTGAGAGAAGAA	0
chr1	179158520	179157978	179158978	28.9496	CCAGAAAGTTTAAGGGACCCCCACAACCACC	1
chr1	179709085	179708518	179709518	18.3137	ctcatctcccatgatctcccccttattcact	1
chr1	179791021	179790367	179791367	33.2402	AATAGTCCCTTTTAGGCCCACTGTACCCAAA	1
chr1	180139388	180138633	180139633	8.07039	ggaggccgaggcgggcagatcacgaggtcag	0
chr1	180153292	180152871	180153871	28.695	ggtggtcaaggggaggctatttgcaggtgtg	0
chr1	180193713	180192911	180193911	36.6892	ggagggggtggggggaatggaaggggagagc	0
chr1	180208020	180207110	180208110	37.7174	TGTCTCTGCCCTGTCTGCCTCCCAGCCACTT	1
chr1	180256461	180255860	180256860	36.9307	GGTGGGCACTGTGGATGAGACAGCAGGTCAG	0
chr1	180259106	180258374	180259374	45.9756	GGGGAGCGGGGTGGGCAGAGAAGAGGTGTGG	0
chr1	180274595	180274388	180275388	42.4826	ACTTCTCTCCTCCCCACCCTACCTGCCCCCC	1
chr1	180600102	180599155	180600155	39.8666	ccgcttaggttcaaatctcccctctcccact	1
chr1	180879906	180879358	180880358	46.9324	GTCTTGTTTCCCTTACCCCCCCACCACCACC	1
chr1	180917178	180916895	180917895	101.19	AGGGGACGAGGGGGTCCCACAGAGGGAGTGG	0
chr1	180928391	180927724	180928724	26.9064	GTTATTTTCCTCTAATCCCTCCCCCACCACC	1
chr1	180946598	180946521	180947521	16.613	GGTGGGGAAGGAGGGGAGGGGAAGGAAGGAG	0
chr1	180949658	180948838	180949838	45.4599	TGGGGAGGAGGGGGCATGTGCAGAAGAGGAG	0
chr1	180971023	180970632	180971632	38.472	CACGAGGATCTTCAAGACCCCCTTGGCCTGT	1
chr1	181048310	181048129	181049129	28.4516	ggaggccgaggtgtgcagatcatgaggtcag	0
chr1	181100493	181099805	181100805	22.9925	cttaccccctacctccaccccccatccccca	1
chr1	181145628	181145228	181146228	66.2804	tttctctcctataaagaccccatttaccccc	1
chr1	181175940	181175422	181176422	46.2349	ggtgggcagggagggccagatagaatgcagt	0
chr1	181181645	181181508	181182508	23.3896	gagaggactccccaccccccccccgcccaca	1
chr1	181343098	181342911	181343911	15.4603	ggtggtgatgagggaggcatcagttaggatg	0
chr1	181352608	181352040	181353040	12.3275	GGTCTCTCTCTTCACCGCCTCCTCTGCCACT	1
chr1	181365883	181365519	181366519	14.3172	AGTGGACAAGGGGGCTAGGGTAGAgaggagg	0
chr1	181421598	181420970	181421970	70.3202	cctgatcctcttctgatcctgtctggcccct	1
chr1	181476898	181476460	181477460	69.1407	GGTGGGAAGGGAGGTAGACAGTGATGGGCAT	0
chr1	181497110	181497021	181498021	49.2848	TGAGATCACCATCTGCCCCACCACCTCCCCC	1
chr1	181559571	181559268	181560268	44.0291	gaaggaaaggGAGGAATTTCAAGGAGAGGGT	0
chr1	181732312	181731612	181732612	16.8366	CCTGCCCTCTCACATGGCCCCTGTGGCCACC	1
chr1	181793969	181793446	181794446	19.8924	CCGGTGTTTTCAATGACCCCCCCTAACCACA	1
chr1	182078547	182077941	182078941	38.7182	ggtggagatgggggttcacaacaatatgaat	0
chr1	182207621	182207122	182208122	40.8869	CCGCCCCTCCTCCCTTGCCCCCGCACCCTCC	1
chr1	182329155	182328982	182329982	26.4892	cgtggctggggaggcctcaccatcatggtgg	0
chr1	182460672	182460331	182461331	42.1054	GGTGGTGCTggagggactcccaggaagatga	0
chr1	182577126	182576371	182577371	26.3586	ctgacctcgtgatccacccaccttggccccc	1
chr1	182607799	182607231	182608231	15.2487	TCTGGTTTCTTCTTTTCCCTCCCTCCCCACT	1
chr1	182786525	182786249	182787249	80.624	tgggggtggggagggggaaatagaaaaatga	0
chr1	182957963	182957611	182958611	30.3616	ggtggatatgggggactgcAAAGAAATGTGC	0
chr1	183136429	183135556	183136556	31.1404	GACGGCCGCAGAGGAGGCACTAAGGAAGATT	0
chr1	183149127	183148709	183149709	46.5835	CATGGTTTGCTATTCCACCACCTTTACCACT	1
chr1	183202420	183201994	183202994	32.3276	GGGGGAAAGGGGGCTTAAATCAGCAAAACAA	0
chr1	183300178	183300154	183301154	17.9115	ggaggccgaggtgggcgtatcatgaggtcag	0
chr1	183435142	183434863	183435863	17.5622	CTTTTTGCCACCCCCGTCCCCCCTCCCTCCC	1
chr1	183552881	183552378	183553378	29.1586	CCCCATTCTACTTCCCACCCTCCTGCCCCAT	1
chr1	183584749	183584130	183585130	23.9116	ACGGGGTAAGGGGGAGTGAGAAAGAGAAGGA	0
chr1	183794303	183793820	183794820	95.2646	ggtggagagggggatgaagaagaggttgctt	0
chr1	183817453	183816510	183817510	24.2547	CTTTTTTTGTTCCTGTTCCTTCCTGTCCTTC	1
chr1	183820425	183819746	183820746	21.0528	CATTTCTGTTTTTTACCCCCACGAAATCTCC	1
chr1	183827973	183827608	183828608	46.5487	CCATTTCACATCCAGGACCATTGTGTCCACT	1
chr1	183872851	183872805	183873805	148.355	TGGGGAAAAGGAGGAGGGGTGAAGAACAGCA	0
chr1	183926975	183926292	183927292	25.0784	GGAGGCCAGGAGGAGCTTCGGAGGACCATCG	0
chr1	183944696	183944318	183945318	54.7066	acggggtgggggggtgcttgtgggatgctgg	0
chr1	183962955	183962526	183963526	60.204	CCTCAGTTTCTGCTGTTCCTCCCTAACCACC	1
chr1	184013756	184013285	184014285	41.9738	ggtgggagggggggtaaaacagaggggcaga	0
chr1	184167485	184166818	184167818	20.2786	taaccatcctttctttacctccccctcctcc	1
chr1	184334450	184333795	184334795	29.937	CTGCCTCCTCTATTCCCCCTCCCCCACCACC	1
chr1	184363868	184363127	184364127	26.5697	CCTCGCCGTTACTGCTTCCTCCTGGGTCCCC	1
chr1	184627298	184626651	184627651	32.3443	CATTGGGTTTTTTTCTCCCCTCCCCACCCCC	1
chr1	184656945	184656836	184657836	32.6532	gacctcaggtgatccacccgccttggcctcc	1
chr1	184768244	184767924	184768924	19.6568	agtgggtctggaggtcatgagagagatgtcg	0
chr1	184917452	184917204	184918204	16.8559	ctgacctcgtgatccgcccgcctcggcctcc	1
chr1	184999974	184999227	185000227	12.4253	tagttatttttcccgatcctctccctcctcc	1
chr1	185118880	185118355	185119355	23.1011	TATTACCACCCCCTCCACCCCCTTCCCCCCA	1
chr1	185229612	185229221	185230221	43.8198	CTCTCGGTCTCCTCCTGCCTCCCTAGCCACT	1
chr1	185294197	185293603	185294603	56.3192	caccacccctaaaaattccctcatgtccctt	1
chr1	185407378	185406455	185407455	26.1205	ctgacctcgtgatccacccgcctcggcctcc	1
chr1	185456843	185456089	185457089	17.4354	ctactctgctgcactgacctccttgccattc	1
chr1	185461621	185460986	185461986	27.2339	CAAGTTTCTTAGTTGGCCCTCCAGATCCACA	1
chr1	185543157	185543042	185544042	26.92	ATTCTCTCCTCCTCCTACCTCTAATGCCCTC	1
chr1	186185227	186184840	186185840	38.0716	CACACCACTATCATGGACCCCTGCAGCCCAC	1
chr1	186206184	186205722	186206722	40.9485	GGGGGAGAGGCGGGGGGAAGAAGGTAACATG	0
chr1	186286243	186285942	186286942	12.5198	AGCTGGAAGGGTGGCCCTTGCAGGGTGTCGG	0
chr1	186353147	186352790	186353790	11.1623	ggaggctaaggcgggcaaatcacgaggtcag	0
chr1	186421984	186421366	186422366	20.5895	aggcgggtggggggtgaagttagaaagtaag	0
chr1	186841445	186841189	186842189	37.3735	GGGGGGCAGGGTGGGGCAGGGAGGATGCcag	0
chr1	186870503	186870008	186871008	39.1672	AGTGACAAAGGGGGCCTTTGGTGACATGCGT	0
chr1	186999976	186999278	187000278	63.5887	tatgtttcttttcctGACCTCCTTGCCCCCC	1
chr1	187062061	187061302	187062302	20.2741	ccctttccctgtctctatctccatctctttc	1
chr1	187085172	187084746	187085746	46.2922	AAATCTTCCTTCTCCTGCCCTCCTGCCCACC	1
chr1	187470212	187469898	187470898	29.5003	ggtggtgggggggagaaaaacagccagcaaa	0
chr1	187487730	187487282	187488282	20.2764	tgtggctggggaggcctcacaatcatggtgg	0
chr1	187555120	187554609	187555609	28.0309	ttggagtagggaggaagaaacagaggcgctg	0
chr1	187635769	187635063	187636063	24.0563	ggaggccaaggagggcagatcacgaggtcag	0
chr1	187789300	187788824	187789824	39.1662	gggggccacaatggggccttaaagggagtgg	0
chr1	187882585	187882004	187883004	38.9782	AAGGGAGAGGGGGGCATCAAGAGGATATCTG	0
chr1	187934216	187933514	187934514	28.8458	catgtgatgtgcctcttccccctttgcctcc	1
chr1	188644610	188643920	188644920	26.3236	ctccacaacatctccaaccaccctaacccct	1
chr1	188653600	188652999	188653999	54.3977	GGAGTGTGTGGGGGTAATAATACAAACTCTG	0
chr1	188742343	188741739	188742739	21.8412	agaactcatggaggtagacagtagaatgatg	0
chr1	188791173	188790531	188791531	36.4845	aatggacacgggggactactatgaggggaga	0
chr1	188801976	188801412	188802412	22.4471	gggtgttgcggaggtatttgaaataccccgg	0
chr1	189515432	189514715	189515715	8.0625	aatgggggactttaacacccctctgtcaata	1
chr1	190003399	190002916	190003916	35.6783	TAGGGGAAGGGGGGAGAACTAATAAATTATG	0
chr1	190139633	190139421	190140421	35.5106	GGTGGGCAGGGAGGCTTGAAGGAAATAGTAA	0
chr1	190416366	190415597	190416597	22.725	TAATAGTGCTTATATGACCCCCTTGCCACCA	1
chr1	191122949	191122739	191123739	17.8787	tgtggctagggaggcctcataatcatggcag	0
chr1	191460372	191459976	191460976	28.9228	AAGGGCTAAGGGGGAAAATAAAATAAATGGA	0
chr1	191466266	191465638	191466638	28.7214	ATTCTCCATTTACTTTGccccccccaccaat	1
chr1	191893284	191892578	191893578	19.8116	agggggcaaggggaactttttggaaaggtgg	0
chr1	191900014	191899373	191900373	28.7186	AGATCTTCACCAGGAGGCCTCCCTGGCCCGT	1
chr1	192380467	192379986	192380986	32.5709	ACAGAGAAAAGGGGGCAGAAAAAAAAAAGTG	0
chr1	192433597	192432923	192433923	19.8202	gtggggggtgagggtggatgaagagacgttg	0
chr1	192461515	192460683	192461683	28.091	CACAGTTCCCATTTGGCCCACCATGTCCCTT	1
chr1	192578190	192577388	192578388	23.6925	TTCATTTAATTTAATTATCTCCCCACCCACC	1
chr1	192583082	192582570	192583570	51.6389	GAGGGAGAGAGGGGGGAGCACAGGAGGAAGG	0
chr1	192597490	192596706	192597706	34.2371	tgggagcacagtggtacacacattaagtcct	0
chr1	192628824	192628367	192629367	29.4543	CCCCAGCCCTGACTCTGCCTCCCTCACCACC	1
chr1	192821953	192821661	192822661	29.0986	catagtttcttaacgatcctcctcaccctcc	1
chr1	192925682	192925424	192926424	24.7826	gtaggctgaggaggagaaagaagaaaaggtg	0
chr1	192982509	192982166	192983166	21.414	GATGAAACCTTTATGGCCCCCCCCCACCCCC	1
chr1	193477053	193476433	193477433	24.9235	ccaccatgattgtgaggcctccctagccaca	1
chr1	193503885	193503433	193504433	22.3165	ccaccatgattgtgaggcctccccagccact	1
chr1	193538714	193538603	193539603	28.913	cgtggctcggggggcctcacaatcatggtgg	0
chr1	194137643	194137167	194138167	16.0115	ctgacctcatgatctgccccccttggcctcc	1
chr1	194544908	194544173	194545173	34.7341	acagtaacttattcatactcccctgccccac	1
chr1	194766519	194766161	194767161	22.5505	agaggagacggagggttggaaaaacattggt	0
chr1	195186554	195186016	195187016	29.9253	CAGCATTCCTTCTTACATCCCCACCACCACT	1
chr1	195302256	195301968	195302968	24.0699	CTACCTTTCTTTCTATCCTCCCCTACCCCCA	1
chr1	195415986	195415344	195416344	16.5962	ggtggggacagaggtggaagaaaattcatat	0
chr1	195486542	195485613	195486613	23.8765	aggaattagggaggggtaaggaagaggagtt	0
chr1	195703864	195703698	195704698	25.8966	gggggtctggggggtcacactgaggaaatga	0
chr1	195885006	195884750	195885750	31.8429	tgagaaaggggtggaaatcaaaggagtgaag	0
chr1	195954060	195953557	195954557	33.5789	CAGCTCCACTGTGCCAGCCCCTCTCACTATG	1
chr1	195956220	195955642	195956642	25.6695	gagggtaaaggaggtaaaagaagggacagga	0
chr1	196027776	196027284	196028284	44.8428	CACCATCAGTGTTTTTACCCCCCATGCCTTC	1
chr1	196057727	196057431	196058431	35.5606	GCCCTTTGCTCCATGTTCCTACCTATCCACA	1
chr1	196378948	196378522	196379522	19.2006	taatagacgctcttattccccccaccccact	1
chr1	196975969	196975687	196976687	12.2078	ggtgggaagagagaaaatgaagggaagagaa	0
chr1	197341942	197341503	197342503	56.4749	ggtggacaagggggaaaaagcattccagaca	0
chr1	197902349	197901753	197902753	18.4861	GGTGGGCGCGGGGGAAGAAGGAAGAGCTTAG	0
chr1	197968940	197968804	197969804	27.8487	TGAAGCTGGCCTCAGGACCTCCCTGGCTCCT	1
chr1	197973301	197972594	197973594	17.4466	CACTTTAGATTTTAGGACCCTCTTGGCTCCT	1
chr1	198003292	198003045	198004045	40.0039	gaagttcaaggaggcctttatagaacttctg	0
chr1	198063341	198062683	198063683	30.5339	cttcaccctttcctcttcctctgttctcccc	1
chr1	198127956	198127292	198128292	24.1685	CTATCTCCCTTTTTTTTCCCCCTTTATCTCC	1
chr1	198270458	198270282	198271282	21.1522	AGTGGCTAAGGAGGAAATGAATATTATTCTT	0
chr1	198300548	198299950	198300950	30.2829	catcctttcttctctccccatagcctcctcc	1
chr1	198417181	198416391	198417391	18.8396	ccaatcacttcttactacctcccctgccacc	1
chr1	198482427	198481664	198482664	20.2163	TGAGATTTCCTTAAAGCCCTCCCTGACCCTT	1
chr1	198572034	198571558	198572558	83.9942	agggggcgggggggtcctgcatgttcatttg	0
chr1	198626406	198625698	198626698	24.4306	gatgatcaaggaaaacgttgctgagaaggtg	0
chr1	198805837	198805249	198806249	22.2053	AATGGAAAGGGCTGCATTAGTAGGAAGGTTG	0
chr1	199153807	199153394	199154394	36.5151	caatccccctgtttcagcctcccagagtact	1
chr1	199271176	199270790	199271790	42.6305	TTTGGGCACGGGGGCCCTCTGCGGCCTGTCT	0
chr1	199290465	199289985	199290985	39.2777	CAGACATACTGTGTTGGCCTCCTCACCCATT	1
chr1	199613538	199613090	199614090	99.4986	TCATCCTTCTTTCACTGCCCTCGCCTCTTCC	1
chr1	200052883	200051934	200052934	27.1214	ctgaccttgcgatccgcccgccttggcctcc	1
chr1	200095795	200095161	200096161	26.6624	ctgaccttgtgatctgcccgccttggcctcc	1
chr1	200180334	200179524	200180524	27.3203	CAGGCTGTTCTTCCTCACCTCTCCTTCTTCC	1
chr1	200499334	200499221	200500221	37.4861	ggtggccaaggtgggcagatcacaaggtcag	0
chr1	201065962	201065686	201066686	18.1086	TGGGGACAGAGGGGCCAATGGGGACTGGGGG	0
chr1	201068647	201068098	201069098	23.7206	ggaggctgaggtgggcggatcacaaggtcag	0
chr1	201102185	201101738	201102738	38.2297	GGGGGAGGAGGGGGTCCTCCTGGAGTCCAGT	0
chr1	201133779	201132904	201133904	28.9002	CTCACGTCGTTCTCTTGCCTCCCACACCTCT	1
chr1	201139419	201138747	201139747	89.2758	CACCTCTGCTGCGAGGCTCTCCCTGACCCCT	1
chr1	201157028	201156410	201157410	16.5388	gaagatcaaggaggtagacacacaaagagtg	0
chr1	201201864	201201529	201202529	18.4931	TATGGGTGGGGGGGATCTGGCAGGGATGCTT	0
chr1	201277233	201276577	201277577	33.5784	AAACCCTCCTTTCTGGGCCTCTGTAACCAGC	1
chr1	201296460	201295986	201296986	28.7175	GGAGGGTGGGGAGGAGGGTGTAGTTTGTCTG	0
chr1	201348201	201347849	201348849	28.926	GGGGGGCTGGGAGGTGGATGCTGGGAGGTGG	0
chr1	201399363	201398652	201399652	12.7244	ccgcctcacctggcgccCCTCCCCTTCCAGC	1
chr1	201418245	201417351	201418351	46.0791	ggaggccaaggcgggcagttcatgaggtaag	0
chr1	201493531	201493459	201494459	33.406	ctgccatgattgtgaggcctccccagccatg	1
chr1	201556620	201556169	201557169	44.674	gagggaactggggggccttccaggcaagggg	0
chr1	201619744	201619616	201620616	13.293	GGTGGGTGGGCAGGGAATGGCATGAGCTAGA	0
chr1	201784495	201783789	201784789	29.5517	TCACATCCTAGTTTTCCCCTCCCTTCCCCCT	1
chr1	201970881	201970116	201971116	26.5782	ccatccttctgcctcagcctcccacacccca	1
chr1	201972646	201971758	201972758	17.1592	tcctggactcaatcctcccacctcggcctcc	1
chr1	201994153	201993548	201994548	17.6931	ctcatctccttccctgactcctctgcccagc	1
chr1	202008068	202007927	202008927	21.2992	CCACTATCCTGGAACCTTCTCCCCACCCCCA	1
chr1	202047388	202047334	202048334	14.2381	AGCTCCTTCTCCCATTCCCTCCATCACTCCT	1
chr1	202106342	202105781	202106781	19.3629	GGGGGGTGGGGGGGTGTTCTGAGTTGGCCCT	0
chr1	202154140	202153752	202154752	63.6623	TGGGGGTGGGGTGGGCATAGCACTTTCTGGG	0
chr1	202160051	202159468	202160468	56.8137	TCCTCCTCCTGCCCATCCCCCCGTCTCCCGC	1
chr1	202233539	202233004	202234004	27.3806	GATGGCTGGGAGGGTAGAAACACTAAGCAGG	0
chr1	202577764	202577275	202578275	86.1921	TCTCTGAAGCTTTAGGACCCCTGTAGCCCCT	1
chr1	202617671	202616796	202617796	50.2142	CACACCCATGGCTCCCTCCTCCCCTACCCCC	1
chr1	202619448	202619167	202620167	37.7138	AGGGGTCTGGGAGGCCCCAACAAGGGAGAAG	0
chr1	202647825	202646980	202647980	20.2321	ccctgctcctccttccccctcctccctcccc	1
chr1	202717296	202716969	202717969	19.0154	GTTAGATCCTGTTCCTACCACCCTAACCCCT	1
chr1	202852649	202852170	202853170	33.9688	TGGAGACAAGGGGGTACACATAGGGACCCCT	0
chr1	203034563	203034312	203035312	32.0488	GGGGGGCAGTGGGGGGAACTCAGGGAAGCTG	0
chr1	203082511	203081833	203082833	42.6633	CGATTGTTCTTTGTGGACCCCTTTACCCTCC	1
chr1	203177528	203176731	203177731	19.3765	AGTGGCAGTGCAGGGCCTGGGAGCCTCTGGA	0
chr1	203200314	203199851	203200851	32.6742	AGGAGAGTGGGAGGAAAAAGAGAGAGAGCCA	0
chr1	203228659	203228226	203229226	59.7139	GGTGGTCAGGGAGGGCTGATTTCATACAAAT	0
chr1	203344394	203343877	203344877	15.4272	ACTGGGTACTGTGAGCACCCCCCCGTCTTCC	1
chr1	203365771	203365058	203366058	42.5132	GATGGGAATGGGGCCAGCCACAGAAAGGTCA	0
chr1	203373838	203373400	203374400	57.7351	CACCTCTCCACTTTGGCCCCCTTTTCCCTTC	1
chr1	203398851	203398440	203399440	34.5403	atcatttattgagaagaccatccttgcccca	1
chr1	203522480	203522071	203523071	30.8883	CCTCTGGAGCTCCGCGGCCCCCACGCCCACT	1
chr1	203525889	203525055	203526055	22.7933	ggaggctgaggtgggaggatcacttgaaccg	0
chr1	203572271	203571862	203572862	15.2335	TCCCTTCTCTCTGGTTCCCACCATCCCCTCC	1
chr1	203672030	203671746	203672746	29.9458	TGGGGGCTGGGGGGAGGGAGGAGTGCTGCTG	0
chr1	203678892	203678461	203679461	39.023	gggggtcacagctgtcctaactagaattgat	0
chr1	203745475	203745387	203746387	9.58088	gggggccaaggtgggcggatcatgaggtcag	0
chr1	203797666	203797620	203798620	31.7796	AGAGGAAAAGATGGTAGCAGAAGGAGTGAAT	0
chr1	203984766	203984340	203985340	11.472	ggaggccaaggcgggcagatcacaaagtcag	0
chr1	204010850	204010331	204011331	48.278	catgggaagtgctcactccccctttgccttt	1
chr1	204105353	204104764	204105764	62.678	AGAAGGAAGGGAGGGCAGAGCAGAGATGCCG	0
chr1	204141769	204141528	204142528	54.6836	GGAGGGTAAGGAAGGAGACACAGGGAAAGGA	0
chr1	204291789	204291677	204292677	24.1544	agggtggagggagggattacaaagaggcagg	0
chr1	204390272	204389602	204390602	44.3978	ccactattcttctctatcccccaggacctcc	1
chr1	204402525	204401826	204402826	17.0206	caaccctcctgtctcagcctccccagtaact	1
chr1	204416837	204416819	204417819	28.2472	gggagggagggagggaaagaaagaaggaaag	0
chr1	204579462	204579397	204580397	12.3746	CTGGGCAGGGGAGGcccgagaaggagagggt	0
chr1	204638098	204637643	204638643	17.3293	GTGATTGCCTGCTCTCACCCACCCACCCCCC	1
chr1	204664782	204663858	204664858	60.3901	CTTCCTTCTTGGAAGTCCCTCCCCGTCTTCT	1
chr1	204673063	204672710	204673710	15.5043	ctagccttccgaagggccctccctctccctc	1
chr1	204712264	204711867	204712867	30.2257	CAGCAGCCCCTCTGCCTCCTCCGTGCCCCCG	1
chr1	204903119	204902354	204903354	17.4549	CTAGATGATTGCCAAGTCCCCCCTACCCCCA	1
chr1	204907466	204906555	204907555	25.7881	CCTAGTCTGGACTAGCCCCTCCCTGCCCCCT	1
chr1	204930813	204930525	204931525	19.6099	AGTGGGAGCAGAGATGGCAGGAGGTGCAGAA	0
chr1	204954454	204953802	204954802	17.8618	GGGGGTGTGGAAGGCCATTCCAGAAGGGCTG	0
chr1	204997433	204996973	204997973	50.2443	CGCCCATGCTCCCCATCCCCTCCTGGCCCGC	1
chr1	205029256	205028376	205029376	11.625	actttatgcctcttgtacctttgtggccccc	1
chr1	205094785	205094185	205095185	33.5977	CGAGGGAAGAGAGGGGGAAAAAATGTTGCAG	0
chr1	205165963	205165806	205166806	27.0077	ggaggcggaggttgtagtgagactagaccag	0
chr1	205301774	205301086	205302086	20.5819	aggagcaggggtgggaggagaaggaggcagg	0
chr1	205446926	205446270	205447270	47.375	CTCCTATTGTTCTGATCCCCCCGCTCCCCCC	1
chr1	205451176	205450621	205451621	31.138	ATCCCTTTCCTCCCTTTCCTCCTTGGCCACT	1
chr1	205470237	205469270	205470270	25.4637	gagggtgggagggggcagggcagggaggCGG	0
chr1	205518985	205518329	205519329	44.4169	CTCTGCTCCTTCAACTTCCTCCACCCCCCAC	1
chr1	205637283	205636625	205637625	32.9846	CTTTCCCTCTCTCAGCTTCTCCCTGCTTCTC	1
chr1	205638727	205638162	205639162	8.17972	ttgcctccttaggtacacatccctgacctcc	1
chr1	205659635	205658782	205659782	33.062	TGTCCTCACTGCTAGCACCTCCAGTGTCCCC	1
chr1	205670888	205670558	205671558	52.8831	GGGGGGCAGAGGGGGCACACCACAGACACTG	0
chr1	205843890	205843641	205844641	41.5654	AGTGGGCAAGGAGGTAGCTTCATGCTGCTTT	0
chr1	205915075	205914621	205915621	40.7447	GGTGGGTGGGGTGGAGTGAGCAGGAGGCTTG	0
chr1	205964021	205963390	205964390	18.3147	CAGGCCTGGAAACAGGACCCCCATGTCCTCT	1
chr1	205987988	205987552	205988552	44.4027	gacctcaagtgattctcccacctcagcctcc	1
chr1	206023170	206022665	206023665	19.5306	GGTGGGAGGGGGGGATCTGCAAGACAGCACG	0
chr1	206060492	206060468	206061468	32.5133	AAGGAGGAAGGTGGGCTCCTGGGGAAGGATC	0
chr1	206474627	206474131	206475131	84.4899	AGGGGGCAAGGGGGTGGGGGCGGTGCACTGG	0
chr1	206537014	206536396	206537396	18.2082	CCACCTTGTCTTCACTAccccccacccccgc	1
chr1	206584851	206584309	206585309	20.3079	TCCGGGCAGGGAGGCAAGAGCAgagtccctg	0
chr1	206620915	206620479	206621479	97.3415	TGAGGTAAGGGGGGAAACAGAAAGGCTTCCA	0
chr1	206711494	206710767	206711767	17.2925	gacctcaagtgacccacccacctcggcctcc	1
chr1	206739442	206738713	206739713	24.331	GTCCTCCCTTCCTAAGTCCTCCCCCACCCCT	1
chr1	206759196	206758566	206759566	35.5165	ttcaccttggccgtcgcccactctcaccatt	1
chr1	207018815	207018164	207019164	31.3434	ATGACTTCTCCTGTCCATCCCCTTGGCCCCC	1
chr1	207079789	207079229	207080229	19.5874	GGTTGGGAATGTGGACTAGACAGAAAAGTAG	0
chr1	207095891	207095237	207096237	23.9312	acctgttatgtgagatgcctccctccccctt	1
chr1	207115763	207115154	207116154	21.7551	catatattcttattttcccccctttcctcta	1
chr1	207124573	207123621	207124621	62.9225	AGTGGTGAACTGGGAGCTAACAGTATATGGG	0
chr1	207503600	207502957	207503957	35.7623	tcttctgtctcctttcaccctcttgcctccc	1
chr1	207706156	207705468	207706468	22.9921	GGTgggcacagtggctcacacctgtaatccc	0
chr1	207853178	207852729	207853729	27.8776	CACCACGAATCCTACCCCCACCCTGCCCCCA	1
chr1	207889108	207888715	207889715	46.2885	CCCCCTTACTCCAGGGAGCCCCCCTGCCCCG	1
chr1	207989541	207989127	207990127	31.8055	GCATTTTGTTTATTTTGCCACCTTGTCCACC	1
chr1	208009280	208009135	208010135	28.9911	TCTGccacccatccaacccacccagcccatc	1
chr1	208083814	208083298	208084298	23.8905	CACTGCTtcctcctacccctcccctcccacc	1
chr1	208237062	208236639	208237639	43.3354	TAACCTTTCTCCATTAGCATCCCTTACCCTC	1
chr1	208407490	208406978	208407978	23.6734	tggagaaaggatggtcttttcaacaaatggt	0
chr1	208418458	208417850	208418850	21.398	AGGGGTAATGGTGGCTAAAGAGGCAGAGGTG	0
chr1	208445965	208445587	208446587	29.0075	ggttgtcagggaagggcagtcagggaagtgg	0
chr1	208456281	208455996	208456996	26.0255	TGAGGTCATGCTGGGACCAGAGCTGGTTATG	0
chr1	208461407	208460895	208461895	38.5974	AGAGAGGAGGGTGGCAGAAGAAATAAAGGTG	0
chr1	208469880	208469389	208470389	17.7224	GCAAAGCCCAGAGGTGTAAGCAACAGCTGTG	0
chr1	208558255	208558139	208559139	23.1727	gagggttagagaggaagcgggaggagagGTT	0
chr1	208636354	208636004	208637004	32.5355	CTGAGCAATTTTTTTTGCCTCCCATCCCACC	1
chr1	208684535	208683717	208684717	31.2273	aggtggcagaaaggctgtggcagtggataat	0
chr1	208695405	208694724	208695724	17.7931	catacttactagtaacacctcctctctcttc	1
chr1	208821785	208821149	208822149	40.1661	CATATTCCTTTTTAACCCCCCCACCCCCAAC	1
chr1	208881650	208881415	208882415	18.8743	ggaggccaaggcgggcggatcacaaggtcag	0
chr1	208921473	208921081	208922081	28.9995	tcacatccctatttcaacccccAACCCCACC	1
chr1	208947287	208946608	208947608	39.2861	ggagggtggggagggagaaaaagaaagagga	0
chr1	209028692	209028162	209029162	26.9982	ccgccatgattatgaggcctccccagccacg	1
chr1	209187901	209187599	209188599	42.9618	gttagcgagggaggaggtatgacaaggcatg	0
chr1	209412720	209412595	209413595	34.283	ggagggtaaggaggaagagaaaaatcaaggt	0
chr1	209549474	209549166	209550166	111.511	atgtctgcctccaaagcccaccctccctcct	1
chr1	209609366	209609094	209610094	85.5017	ATGGGCCAGGAGGGCAGAGCCAGGTGGTGAG	0
chr1	209659648	209659544	209660544	40.6078	CACTTCTTCTCCCGGGGCCCCTGCCTTCACC	1
chr1	209663933	209663518	209664518	74.3305	TAGGGGAGAGGAGGGCACAGATGGACAGAGG	0
chr1	209705204	209705186	209706186	31.0511	TGTGGACAGGGGGGACTGTGTAGGAAGGGTA	0
chr1	209883584	209883565	209884565	18.0528	gagagagagagagGTCCTTGGCAGATAGGTT	0
chr1	210412629	210412321	210413321	30.3133	ttggctcattactctgccctccaggcccact	1
chr1	210485629	210485025	210486025	19.6595	cgtggctggggaggcctcacaatcatggtgg	0
chr1	210616340	210615778	210616778	32.4912	ccaacatctctccaacacccccttttcccCC	1
chr1	210907750	210907389	210908389	35.7689	AGTGGGGGTGGGGGTTCACATAGCAATTGAG	0
chr1	211201379	211201012	211202012	27.0088	CTGCTTAGTTGCCCTTCCCCTCGCCACCATC	1
chr1	211470535	211469699	211470699	64.5219	ctctctctcttcttctctctctctcACCCCT	1
chr1	211544747	211544344	211545344	17.9887	CTGGTCTCCTTGGCTTACCTCATCATCCCCC	1
chr1	211694843	211694241	211695241	23.2028	TGTGGCTGGTGTGGTCCACACAGCTGGAATG	0
chr1	211727634	211726724	211727724	78.3079	tcccttctctctcttgccctctgtcaccatg	1
chr1	211740278	211739811	211740811	32.6957	CTGATTTCCTCTTTATGCCCCCGTCTCCTCA	1
chr1	211785046	211784722	211785722	16.6238	ctgaccttgtgatctgccccccttggcctcc	1
chr1	212117024	212116385	212117385	31.5756	GAGGGGTGTGGGGGTAAGAGAAGGaaaaaga	0
chr1	212130227	212129970	212130970	25.0696	GGTGGCAAGAGAAGGCTGACCGAGCAGACAG	0
chr1	212172228	212171676	212172676	93.5545	GGTGGTGTGGGGGGTGCTGAAAAGTAGGCCA	0
chr1	212295722	212295505	212296505	17.4885	tgggggatgggtggggaaagtagtaacagtg	0
chr1	212383363	212382719	212383719	33.4535	ggaggagaggagggcatccagagaataggca	0
chr1	212465470	212465001	212466001	31.3875	AGCGCTCACGGGGGGCCACACTGGAAGGGTG	0
chr1	212587958	212587713	212588713	32.7126	TGGGGCGGCGGGGGTGGGGGCGGGTTTCATT	0
chr1	212669374	212669159	212670159	23.4556	GGGGGACAAGGGGGTAGGCAAGGCGGGCAGG	0
chr1	212925230	212924555	212925555	88.5963	CACTCTTACTGATTATGCCTCCCAATCCCTC	1
chr1	213211984	213211557	213212557	30.3232	cagagtttttccatgtgcccccttgacccca	1
chr1	213278632	213277941	213278941	37.3542	CTTCATCCCCTCTTCATCCACCCCTCCCTCC	1
chr1	213355362	213354912	213355912	22.2259	AGGGCCCATTCTTGCTACCCCCGTGCCCCCT	1
chr1	213406517	213406136	213407136	25.1587	GGTGGGATGGGAGGCCCCTGGAGAGGTGGAG	0
chr1	213425867	213425568	213426568	35.4998	GGTGGCCGGGGCGGATGCTGAAGGATGGTGA	0
chr1	213485409	213484463	213485463	41.183	CTCCCACCCCTAACCTGCCACCCCCAATCCT	1
chr1	213510846	213510069	213511069	21.5451	GTGGGGTGGGGAGGCCTTTTTACTTCTGTGA	0
chr1	213605836	213605614	213606614	48.7881	ggtgggtaaggaggggaaacgaccaaggtta	0
chr1	213641809	213641646	213642646	21.9419	catcaccactgccccacccacccccaccccc	1
chr1	213662110	213661636	213662636	49.4117	GGAACTTCTTTTTATGACCCCCACTCCCCTC	1
chr1	213667609	213666913	213667913	27.5775	gaaggttagggtggctgtagcaatttcttaa	0
chr1	213691899	213691558	213692558	35.6616	AAGGGGCAGGAAGGCTCAAGGACAAGCGACG	0
chr1	213740167	213739678	213740678	9.125	GAGTATCACAGTGGCCATATCAGGGCTTCTG	0
chr1	213781831	213781314	213782314	29.6488	ggggatatGGGTGGGCATAGAAGAAGGGGTG	0
chr1	214238018	214237344	214238344	17.2864	gggtggagggtgggagaaggcagaagttcag	0
chr1	214295496	214295199	214296199	36.4694	GTCAGCCATTACTCTGACCACCAAGCCCAGC	1
chr1	214403458	214402931	214403931	43.8702	GATGGTCACGGGGGCAGAGGAAGCCATGACG	0
chr1	214428199	214427628	214428628	41.1346	agaggttacagtggacgcagaaggaagtagt	0
chr1	214497136	214496947	214497947	44.9623	GGGGGGTCGGGGGGAAGAAATAAAGAAAGAA	0
chr1	214652278	214651561	214652561	16.5682	ctgatcttgtgatctgcccaccttggcctcc	1
chr1	214955255	214954684	214955684	51.3047	CTTACTTTGTACTTCAGCATCCCTTGCCCCT	1
chr1	214958633	214958130	214959130	57.2117	GTTGGGCACAGGGGCACCCGAAGAGCATGTG	0
chr1	214960682	214960257	214961257	23.1035	agctggcatgggggcagaaccaggaatgaat	0
chr1	214989278	214988607	214989607	17.4932	cgtcttcactgctattaccctccaagccact	1
chr1	215617722	215617301	215618301	34.6534	agtgggaactgggggctgcagtggacctgag	0
chr1	215677476	215677071	215678071	29.2499	gagttgatgtcctacttcctcccttgccatt	1
chr1	215795656	215795261	215796261	46.3688	AGGTAACACTTTTGCACCCTCCCTGCCACCT	1
chr1	215979078	215978552	215979552	33.0572	catggctagggaggcctcctaatcatggcag	0
chr1	216038487	216037836	216038836	31.4895	cataagctttttgaagaccccccCTCCACTT	1
chr1	216047680	216047214	216048214	43.6812	AAGAGGAAGGGGGGAATATATAGATACTGGG	0
chr1	216073050	216072701	216073701	33.5746	GGGAGGGAAAGGGGGATGAATAAGAGACATG	0
chr1	216447552	216447444	216448444	10.7267	gggggcaaggggaggaagagcattaggacaa	0
chr1	216460129	216459755	216460755	49.8653	CATAGCTAATTCAAGGACCTTCCTAACCCCA	1
chr1	216501435	216501283	216502283	37.2788	GGGGGGTGTGGGGGAAGTTGTGAGATATTCT	0
chr1	216525499	216524956	216525956	34.8409	GGGGGGCATGGAGGCAAGTATGGGCTGAGCT	0
chr1	216555908	216555718	216556718	33.1715	GCAGATAAAGGGGGACGCAGGGGAAAAAGTG	0
chr1	216648006	216647401	216648401	18.8976	GGTCAACACGGGGGTTGTAGCAGCAAATTTT	0
chr1	216881621	216881042	216882042	28.4672	CTACCCTTCTGTTGCTACCTCCCAGCTCCCC	1
chr1	216913394	216913204	216914204	78.0551	gggggtgggggtggctactggaaacaatcct	0
chr1	217050204	217049825	217050825	20.2796	TTTGAGCTGGGGGGGTGAAAAAGAACTTCTG	0
chr1	217076992	217076446	217077446	49.7109	AGGGGGGAAGAAGGGGGAGAAAATAAAGACT	0
chr1	217090630	217090467	217091467	28.1874	AGGGGTCAGGGAAGAAAGAGCGAGAGACAAA	0
chr1	217177509	217176852	217177852	33.6638	ctaagataTCTCCTTACCCTCCTTTCCCCCA	1
chr1	217182493	217182100	217183100	21.5752	gagggacacagaggaataaaatgccctgata	0
chr1	217334222	217333675	217334675	22.333	GGTGGAGACAGAGGGAAAAGGAGGGACACAA	0
chr1	217386430	217385865	217386865	9.33315	GCAGGAATGAGAGGGGAGGATGGAAGATGAG	0
chr1	217404593	217404340	217405340	91.9539	ggtggctggggaggcctcacaatcatggcgg	0
chr1	217448504	217447829	217448829	18.3787	CACTGACTTTATCTGTGCCTCCCTTACCACT	1
chr1	217499023	217498074	217499074	28.6699	CCATTTTGCTTCAGCTGCCCCTGGGACTCTT	1
chr1	217540243	217539903	217540903	21.2335	aggagggagggagggaGAAAAACCAGACAGA	0
chr1	217597447	217596900	217597900	25.6412	tggggagagggtggcaataaaaaacaagctg	0
chr1	218214747	218213921	218214921	18.5757	CTTATGTGCTACTCTCTCCCCCATTCCCCCC	1
chr1	218387940	218387766	218388766	53.0595	CATGTCTTTTTCTATGTCCCCCCACCCCCAC	1
chr1	218640800	218640262	218641262	51.5771	GAGGGCCAAGGTGGCTGAAACATATGTGGGG	0
chr1	218687929	218687385	218688385	33.872	TTTGGACACAGAGGTCTTGGGAGGAAAGGTG	0
chr1	218924212	218923469	218924469	15.4718	ccaccgtgattgtgaggcctccccagccatg	1
chr1	219080784	219080466	219081466	37.1839	GGTGGGCAGGGGGGTAGGAGGAATCCAGGTT	0
chr1	219261521	219261303	219262303	10.6538	AAAGGCAGAGGTGGTGGtagcactcctttta	0
chr1	219327873	219327131	219328131	36.3032	ccaccatgattttgagacctccccagccacg	1
chr1	219417274	219416767	219417767	27.8833	CAGCCTTATTAGTATAACCACCTTGACTACT	1
chr1	219897226	219896507	219897507	60.0075	CATCTCTCCTCCCCACCCCACCCCCACCCCC	1
chr1	219983793	219983655	219984655	16.1877	aggtactcgggaggctgaggcaggagaattg	0
chr1	220060895	220060274	220061274	18.3326	tgggggcggggaggcttccaggatataggtg	0
chr1	220151406	220150862	220151862	22.5175	GAAGGTCCTGGGGGTCCTGCAAATGGGACAC	0
chr1	220359418	220358586	220359586	26.459	ccatcatgcttgtgaggcctccccagccacg	1
chr1	220375819	220375791	220376791	7.54746	gagagccagtggtgcaaacgaagtctgaagg	0
chr1	220451038	220450525	220451525	20.0643	AATGGTCAAGGAGGCTGCATTTGGATCTGTG	0
chr1	220617351	220616775	220617775	47.7048	GGTGGGTAGGGAGGGAAGAGATAGATGATGG	0
chr1	220794152	220793762	220794762	24.875	ATCCTCCACTGTGTGTGCCCTCCCACCCTCC	1
chr1	220800961	220800275	220801275	62.1484	cagcctggcttcactggcctccttgccccac	1
chr1	220876577	220875785	220876785	21.1357	CGCCTCTACCCCCAGGACCTCCCTGCCCGGC	1
chr1	220940557	220939841	220940841	26.2493	TGGAGTGAGGAAGGGACTTTGAGCTGGGGAA	0
chr1	220978140	220977442	220978442	33.7299	TGACTTTATTTTGGTGCCCCCCATGATCCCT	1
chr1	221270166	221269491	221270491	21.7249	GGAGGCAAAGGAGGAGAAATTAAAAGGGGAG	0
chr1	221382787	221382046	221383046	18.7707	CAACATCCTTCTGCTTACCTCCAGGATCTCT	1
chr1	221434127	221433517	221434517	21.4546	ggaggccaaggcgggcaaatcacgaggtcag	0
chr1	221445666	221445180	221446180	20.5036	agggattggttccaggacccccgtggataac	1
chr1	221685222	221684884	221685884	70.1059	GGTTGGTGCgggggtttattaaggagaattg	0
chr1	221736377	221735715	221736715	27.8531	CTTATGTTCTAACTATGCCCCCCTCCCACCA	1
chr1	221881424	221880633	221881633	26.1358	GGTGGGGAGAAGGGAAGTATCAAAACCCTTG	0
chr1	221886549	221886072	221887072	16.152	gggggagaagggggtgtgaaagagagggaag	0
chr1	222056191	222055918	222056918	32.575	CATCACAAATGCGAGGGCCTCCCTGCCAAGT	1
chr1	222107797	222106868	222107868	17.3734	AGAGGGCAGGTAGGTGTGGCCATCAAAGTTG	0
chr1	222386960	222386390	222387390	36.8257	AGGGGGGTGGGAGGGCAACAAATTTTACCAG	0
chr1	222799233	222798906	222799906	44.8848	CATGGGGAGGGTGGGAGAAACAGGAAAGCAG	0
chr1	222846640	222846407	222847407	38.4826	AGTGAGCATGGAGGCAGAAGTAAAGATGCAT	0
chr1	222951464	222950803	222951803	92.2555	CATGTGCTGTACCATGACATCCTTTCCCCTC	1
chr1	223053598	223053358	223054358	74.9919	GGAGGGAATGGAGGGAAGAGCTGCAGGAATG	0
chr1	223459426	223458998	223459998	70.9404	accacttatgtaaaagacagcccttgccccc	1
chr1	223480798	223480177	223481177	50.9389	CTTTTCACCTTTTGAGACAACCCCATCCACC	1
chr1	223539571	223538967	223539967	30.0227	GGGAGGGTGGGAGGGCAACAGAGGAAGAGGA	0
chr1	223627936	223627556	223628556	14.5374	TTGGGGTGGGGAGGCAGACGTGGGAGGGACA	0
chr1	223636931	223636532	223637532	12.4138	CCCGCTTTCTGTTTCCCCCCTTTTTCTCCCA	1
chr1	223723458	223723085	223724085	32.2939	CACCACCAGTCCCAGCACCCCCCTTACCAGC	1
chr1	223750966	223750731	223751731	15.8435	AGTGGACAGGGCGGTGGAATGACAAGTGAGG	0
chr1	223786017	223785871	223786871	18.1249	gggagggaaggagggaaggagggaaacagca	0
chr1	223837827	223837100	223838100	13.3973	CCCTTCCCATGCCACCTCCACCCTTCCCTCT	1
chr1	224006261	224005857	224006857	15.7238	ACAGTGCACTTTCAGTGCCTCCTACCTCCCT	1
chr1	224085048	224084756	224085756	28.8118	ggaggtcaaggctgcagtaaacagagattgc	0
chr1	224100191	224099311	224100311	29.8589	ctctccctctccctctccctctcTTTCCACG	1
chr1	224122607	224122028	224123028	13.9066	TTTTTTTTTTTTACAGCCCCCCCCAAGCCCC	1
chr1	224238276	224237656	224238656	55.1091	cagctcaagcgatctgcccgccttggccacc	1
chr1	224253191	224252545	224253545	32.0411	ctgagattacaagtgtgcccccctgcccccc	1
chr1	224516865	224516743	224517743	24.5763	ACTCTTTCCTTGTGAGCCCTTCCTGGCCCCA	1
chr1	224521722	224521053	224522053	46.6182	aggggtggtagagggatgaggagaggagaac	0
chr1	224710418	224709439	224710439	40.6122	TCGTTCAAGTCCTTAGGCCTCCTCCTCCATT	1
chr1	224722790	224722657	224723657	48.5735	GGTGGGAGGCAGGGTGGGAACAGCCAGGCTG	0
chr1	224750938	224750654	224751654	39.1954	GGTGGGCGGTGGGGATTGAGTAGGAAGATGT	0
chr1	225151345	225150894	225151894	37.2845	tgggggtgggggggtcacagtaacatttcac	0
chr1	225306937	225306466	225307466	70.5986	GGTAGATATGGGGGGAGAAAAAGCAAGAAGG	0
chr1	225365798	225365434	225366434	93.1316	GGAGGTACTGGGGGTAGGGGAATGAAGGGTG	0
chr1	225423436	225422858	225423858	73.9424	CCTGGCTCCTGCTTAGCCCTCCCCTACCACC	1
chr1	225590593	225590024	225591024	18.0072	acaacctatttttctcccccccattcccttt	1
chr1	225671445	225670772	225671772	33.2258	caccttttctgcttgaccccacatcctccac	1
chr1	225777403	225776670	225777670	16.7852	CACCGCTTCTGTGAGTCTCCCCCCACCCACA	1
chr1	225831734	225831182	225832182	37.6019	TTGCTCTTGTGCTCTGTCCTTCCCATCCCTC	1
chr1	225945667	225945238	225946238	22.5245	AGGGGGCAGGGAGGCGTGAGAAGCAGACAAA	0
chr1	225957406	225957339	225958339	14.0688	GGGAGAGTGGAGGGTCCCAGCTGGGGCCTGG	0
chr1	226139181	226138664	226139664	31.0242	ggggggtgcgggggaggaacaaatctacaat	0
chr1	226232810	226232470	226233470	38.0791	AGGAGCCACGGGGGGCTGGAAGGAGAAGATG	0
chr1	226547068	226546618	226547618	14.1293	tcgccttctttgggacacctccccgaggcct	1
chr1	226622843	226622561	226623561	23.4961	cagcccaactgatctgcccgcctcggcctcc	1
chr1	226646456	226646353	226647353	33.4459	TGCCCTGCCTCCTCAAGCCCCCTCTTCCTCT	1
chr1	226658438	226658106	226659106	74.25	AAGGAGCTGGGAGGGAAGGAGGGGAAGGGCT	0
chr1	226713421	226712801	226713801	30.1312	TTTTTGTTTCTCTAAGGCCTCTGTGCCCCCT	1
chr1	226780863	226780576	226781576	16.7391	AGAGGTGAGGAGGGTCACCAGAGGAGACATA	0
chr1	226900357	226899885	226900885	44.5651	GTGCAGATCCATGTGCACCCCCCTGCCCCCT	1
chr1	226938428	226937887	226938887	34.1912	GGTGGAGATGGGGGAGGCAGAACATGGACTG	0
chr1	226983245	226982849	226983849	39.4484	TGGGGGCACAGAGGGGCCCCCAGCAAGCTTG	0
chr1	227016033	227015465	227016465	41.609	CCTATGTATTTATACTCCCCCCACACCCGCC	1
chr1	227028067	227027787	227028787	30.5408	ggaggctgcagtgggctgtgacgataccact	0
chr1	227233280	227232843	227233843	16.0051	ctgaccttgtgatccgcccaccttggcctcc	1
chr1	227772352	227771825	227772825	65.5094	ccccagccccccgcccaccactctgccttcc	1
chr1	227915084	227914693	227915693	37.9351	AGTGGGCAGGGAGGGGCTTCCGAGGAGCACA	0
chr1	228147946	228147395	228148395	20.818	CAGAGTCTCCGTGAGGGCCCCCAGACCCCCC	1
chr1	228473538	228472842	228473842	21.9316	CTGTCTAGCTTCTAACACCACCCTGTCCCCA	1
chr1	228783568	228783105	228784105	20.2987	CTAGATCGCCATGATTACCTCTGCAGCCACT	1
chr1	228787328	228787097	228788097	19.9145	GAAGGCCAGGGGGGAGAGGGGAATGGTAGTG	0
chr1	228930275	228929737	228930737	26.786	ggggagcaaggtgggcttacaaaggacatgg	0
chr1	228940684	228940111	228941111	60.2052	GGGGGGCATGGTGGAGATGGGAAGGCTGCAT	0
chr1	228978180	228977831	228978831	25.9588	gtgggtCAGGGTGGGAGATGAAGGTAGTAGG	0
chr1	228988241	228987583	228988583	23.9386	CTGGCATTGTGGAGGGACCTCCCCCGCACCC	1
chr1	229021221	229020378	229021378	43.0036	ctcctcctcctcctcttcctcctcttcctct	1
chr1	229234363	229234043	229235043	20.384	AGGGGGCAGAGGGGAAAAGACAGGAAAAAGA	0
chr1	229298441	229298167	229299167	11.4792	agaggctagagaggccatggtttgcTGAGAG	0
chr1	229338868	229338421	229339421	42.7771	ggaggtaagggagggaataaatggcagccca	0
chr1	229365698	229364798	229365798	22.5999	ggtgggaggtgaggcaattggatgatggggg	0
chr1	229418807	229418258	229419258	42.8285	ggaggtcaaggagggcggatcacaaggtcag	0
chr1	229425766	229425702	229426702	19.7559	ggaggaggagggggaggatgaggagaagagg	0
chr1	229479640	229478980	229479980	31.9153	gggggtaaggatggaagaataagctttggag	0
chr1	229587303	229586637	229587637	24.9008	ccataattcttttttctcctcccttccccca	1
chr1	230075700	230075473	230076473	102.498	gggggctgcggggagccagacagtagacatg	0
chr1	230091317	230090638	230091638	36.6828	ctgaccttgtgatacggccaccttggcctcc	1
chr1	230141452	230141083	230142083	65.3719	cactgactcccttctcccctcccctccccct	1
chr1	230157318	230157025	230158025	24.0372	agtggctttggggggaaaaaaagcaaaaatg	0
chr1	230172672	230172210	230173210	28.2992	GCGCCTTTCCTCCTCCACTCCCCTGACCACT	1
chr1	230191629	230190995	230191995	50.4348	cagtcctcctgcttcagcctcccacacagct	1
chr1	230274200	230273827	230274827	68.887	TTTAGTTACTGAGGTCCTCAAAGCACTTCTG	0
chr1	230348803	230348216	230349216	41.7177	AGGGACTGCGGGGGCTGAGAAAGTTCTCATG	0
chr1	230396122	230396092	230397092	50.5063	CCACCCTCCACTCTCCTCCCCTTTACCCCCC	1
chr1	230400088	230399392	230400392	51.0137	cccacagcctgcaaggccctctgtgccccgc	1
chr1	230458091	230457793	230458793	13.9209	ctgaccttgtgatctgccctcttcggcctcc	1
chr1	230469007	230468631	230469631	9.8544	ggaggccgaggcgggcggatcacgaggtcag	0
chr1	230549432	230549151	230550151	51.3916	AGTGGATACGGGGGAAAGGGCTGTGTTGATG	0
chr1	230641696	230641367	230642367	18.5153	GGGGTGGGTGGGGGGAGGAGGAGGAAGACAG	0
chr1	230671663	230671197	230672197	18.7349	AAACAACCCTGTGTGGACCCCCACCTCCCTT	1
chr1	230679326	230679026	230680026	145.728	CCCAGCCTCATTCCCACCCACCATGtcctca	1
chr1	230734957	230734175	230735175	13.7909	ctgacctcgtgatctgcccaccttggcctcc	1
chr1	230745267	230744653	230745653	39.9808	AGGGGAAAGGGAGGAATCAGCAGCTCCTGAT	0
chr1	230792735	230792333	230793333	14.9027	GCCCAGTCCAACTGTGGCCTCTGCGGCCCCT	1
chr1	230884143	230884030	230885030	24.5401	AGTTGGAAGGGAGGCTGAGAGTAGGAGGGTG	0
chr1	230914295	230913651	230914651	21.6686	caacccctccgtatcctcctcctcagcctac	1
chr1	230968586	230967616	230968616	32.4024	AGGGGGCAGGTGGGAGGCCATGGCCAGTTAA	0
chr1	231020144	231019647	231020647	77.7531	TGAGGGAAGGGGTGGGGAGGTAAAAAACGAG	0
chr1	231031951	231031633	231032633	19.8585	gggggacaaggAGGACAAGGAGAGAAGAATG	0
[truncated: 26,287 more rows]
