# Supplementary material for: Meiotic DNA breaks drive multifaceted mutagenesis in the human germline
Source: Science. Author manuscript; Available in PMC 2023 Dec 9. (PMC7615360; doi:10.1126/science.adh2531)
Supplement: Table S2 [file EMS191910-supplement-Table_S2.xls]

## Sheet: TableS2_revision_full_070923
chr	start	end	variant_length	variant_type	LoF_gene	breakpoint_relative_pos_bp	hotspot_motif_centre	hotspot_heat	p_recomb	phenotype
chr3	197824813	197844917	20104	INS	LRCH3	0	197824813	50.07	0.912	/
chr4	184811355	184820268	8913	DEL	RP11-701P16.2	0	184811355	79.84	0.912	/
chr13	21500697	21539541	38844	DEL	MICU2	0	21539541	21.69	0.912	MICU2-Related Disorders/
chr20	387037	399233	12196	DEL	TRIB3	-1	399234	15.76	0.912	/
chr21	45989536	45990459	923	DEL	COL6A1	3	45990456	41.42	0.888	Ullrich congenital muscular dystrophy 1, autosomal dominant|Bethlem myopathy 1/Abnormality of the musculature/Collagen 6-related myopathy/Proximal muscle weakness/
chr2	193984	245069	51085	DEL	SH3YL1	4	193980	18.38	0.888	/
chr20	385391	399238	13847	DEL	TRIB3	4	399234	15.76	0.888	/
chr16	88534228	88534321	93	DEL	ZFPM1	5	88534223	18.34	0.888	/
chr1	15463461	15483345	19884	DEL	CELA2A,CELA2B	-6	15463467	34.9	0.879	/Coronary artery disorder;Hypertensive disorder;Hypertriglyceridemia;Diabetes|Abdominal obesity-metabolic syndrome 4/
chr3	53098568	53099703	1135	DEL	RFT1,RP11-894J14.5	-9	53098577	14.31	0.879	/RFT1-congenital disorder of glycosylation/
chr17	9585433	9586285	852	DEL	WDR16	-10	9585443	29.13	0.879	/
chr1	74425232	74460984	35752	INS	FPGT-TNNI3K,TNNI3K	-10	74460994	22.5	0.879	Arrhythmogenic right ventricular dysplasia 2/Atrial conduction disease//
chr19	640830	646887	6057	DEL	FGF22	11	646876	44.65	0.879	/
chr3	10171756	10184962	13206	DEL	IRAK2	-12	10184974	16.26	0.879	/
chr5	668179	671911	3732	DEL	AC026740.1	-12	671923	18.59	0.879	/
chrX	3092959	3102959	10000	DEL	ARSF	12	3092947	170.94	0.879	/
chr1	183872865	183915866	43001	INS	RGL1	14	183872851	148.36	0.873	/
chr2	208173413	208181555	8142	DEL	C2orf80	14	208173399	18.64	0.873	/
chr4	56306812	56308769	1957	DEL	KIAA1211	-14	56306826	59	0.873	/
chr6	136240852	136241796	944	DEL	MTFR2	-14	136240866	19.39	0.873	/
chr5	180617000	180622000	5000	INS	FLT4	15	180621985	25.12	0.873	Congenital heart defects, multiple types, 7/Hereditary lymphedema type I/Inborn genetic diseases/
chr6	3733696	3739682	5986	DEL	PXDC1	-15	3739697	19.85	0.873	/
chr7	2707438	2709591	2153	DEL	AMZ1	-15	2707453	39.04	0.873	/
chr1	74503212	74549689	46477	DEL	FPGT-TNNI3K,TNNI3K	16	74549673	58.11	0.873	Arrhythmogenic right ventricular dysplasia 2/Atrial conduction disease//
chr13	20217021	20228744	11723	DEL	GJB6	17	20228727	21.43	0.873	Hidrotic ectodermal dysplasia syndrome|Autosomal recessive nonsyndromic hearing loss 1B;Hidrotic ectodermal dysplasia syndrome;Autosomal recessive nonsyndromic hearing loss 1A;Autosomal dominant nonsyndromic hearing loss 3B|Autosomal recessive nonsyndromic hearing loss 1B;Hidrotic ectodermal dysplasia syndrome;Autosomal recessive nonsyndromic hearing loss 1A;X-linked mixed hearing loss with peril…
chr3	49196946	49283240	86294	DEL	C3orf62,CCDC36,RP11-3B7.1,USP4	-17	49283257	28.57	0.873	////
chr16	552530	553335	805	DEL	CAPN15	18	552512	161.23	0.873	Oculogastrointestinal-neurodevelopmental syndrome/
chr3	2729316	2961016	231700	DEL	CNTN4	-23	2729339	83.47	0.846	/
chr7	72085325	72115349	30024	CPX	CALN1	24	72115325	22.74	0.846	/
chr6	107874396	108219079	344683	DEL	NR2E1,OSTM1,SEC63,SNX3	27	107874369	23.99	0.846	/Autosomal dominant polycystic liver disease|Polycystic liver disease 2/Polycystic liver disease 1/Autosomal recessive osteopetrosis 5//
chr11	134357429	134362710	5281	DEL	GLB1L2	27	134362683	73.7	0.846	/
chrX	155541778	155548538	6760	DEL	TMLHE	28	155548510	504.07	0.846	Cerebellar vermis hypoplasia;Corpus callosum, agenesis of|Congenital cerebellar hypoplasia/Epsilon-trimethyllysine hydroxylase deficiency/Schizophrenia/
chr19	38409996	38410088	92	DEL	RASGRP4	-29	38410117	28.86	0.846	/
chrX	130632410	130652820	20410	INS	ENOX2	29	130632381	539.36	0.846	/
chr16	89729454	89738055	8601	DEL	ZNF276	-32	89729486	41.3	0.846	/
chr1	54547647	54549315	1668	DEL	ACOT11	-33	54549348	33.3	0.846	/
chr20	51690161	51718461	28300	INS	ATP9A	-34	51690195	13.57	0.846	/
chr7	140014675	140016066	1391	DEL	TBXAS1	-37	140016103	16.65	0.846	Thromboxane synthetase deficiency;Ghosal hematodiaphyseal dysplasia/Ghosal hematodiaphyseal syndrome/
chr2	96877138	96883148	6010	DEL	FAM178B	-38	96877176	37.28	0.846	/
chr3	10013316	10031316	18000	DEL	FANCD2	38	10031278	20.69	0.846	Fanconi anemia complementation group D2|Inborn genetic diseases/
chr3	10031316	10046316	15000	DEL	FANCD2	38	10031278	20.69	0.846	Fanconi anemia complementation group D2|Inborn genetic diseases/
chr8	23140026	23148917	8891	DEL	TNFRSF10D	-38	23140064	24.07	0.846	/
chr21	46138315	46138824	509	DEL	FTCD	38	46138277	27.59	0.846	Glutamate formiminotransferase deficiency|Intellectual disability/
chr8	132904571	132950913	46342	INS	TG	-39	132904610	36.75	0.846	Iodotyrosyl coupling defect|Autoimmune thyroid disease, susceptibility to, 3;Iodotyrosyl coupling defect/Congenital hypothyroidism/Hypothyroidism/
chr18	6839500	8715002	1875501	DEL	AP001094.1,ARHGAP28,LAMA1,LRRC30,PTPRM,RAB12	-40	6839540	69.91	0.846	///Inborn genetic diseases|Ataxia - intellectual disability - oculomotor apraxia - cerebellar cysts syndrome///
chr6	100727798	100909621	181823	DEL	ASCC3	-41	100727839	20.63	0.846	/
chr16	269489	275376	5888	DEL	RGS11	42	269447	18.99	0.846	/
chr14	102248663	102294263	45600	DEL	MOK	42	102294221	14.78	0.846	/
chr2	28566708	28567117	409	DEL	PLB1	43	28567074	50.96	0.846	/
chr12	391218	426978	35760	INS	CCDC77	-43	427021	16.77	0.846	/
chrX	97111901	97160201	48300	INS	DIAPH2	45	97160156	192.74	0.846	Primary amenorrhea/
chr6	136238834	136240820	1986	DEL	MTFR2	-46	136240866	19.39	0.846	/
chr16	3705983	3723856	17873	DEL	TRAP1	47	3705936	45.83	0.846	/
chr10	102161925	102162108	183	DEL	NOLC1	48	102161877	23.62	0.846	/
chr16	4398696	4642752	244056	CPX	CORO7,CORO7-PAM16,MGRN1	-48	4398744	17.81	0.846	///
chr20	2989744	3032492	42748	INS	PTPRA	-48	2989792	25.94	0.846	/
chrX	47082731	47089516	6785	DEL	RGN	-48	47082779	142.6	0.846	/
chrX	151972967	151974899	1932	DEL	GABRE	-48	151973015	153.92	0.846	Hepatocellular carcinoma/Short stature/
chrX	109400280	109407073	6793	DEL	GUCY2F	51	109400229	71.73	0.845	/
chr7	2598372	2616334	17962	DEL	IQCE	-52	2616386	84.07	0.845	Polydactyly, postaxial, type A1|Polydactyly, postaxial, type a7/Inborn genetic diseases/
chr8	143969355	143981244	11889	DEL	PARP10	-55	143981299	13.51	0.845	Developmental delay/
chr13	111333653	111340653	7000	DEL	TEX29	-55	111333708	20.61	0.845	/
chrX	155532641	155548566	15925	DEL	TMLHE	56	155548510	504.07	0.845	Cerebellar vermis hypoplasia;Corpus callosum, agenesis of|Congenital cerebellar hypoplasia/Epsilon-trimethyllysine hydroxylase deficiency/Schizophrenia/
chr21	14216031	14218120	2089	DEL	RBM11	57	14215974	35.25	0.845	/
chr1	244433134	244490124	56990	DEL	ADSS,C1orf101	59	244490065	210.15	0.845	//
chr17	15601821	15665228	63407	DEL	CDRT1,RP11-385D13.1,TRIM16	-59	15665287	15.27	0.845	///
chr1	100731284	100731285	2	DEL	VCAM1	0	100731284	78.7892	0.843	/
chr1	160681171	160681172	2	INS	CD48	0	160681171	60.819	0.843	/
chr1	160681171	160681172	2	DEL	CD48	0	160681171	60.819	0.843	/
chr2	241071701	241071703	3	INS	SNED1	0	241071703	37.6961	0.843	/
chr6	160258624	160258625	2	INS	SLC22A2	0	160258625	20.6834	0.843	/
chr8	10622877	10622878	2	INS	RP1L1	0	10622878	205.728	0.843	Retinal dystrophy|Retinitis pigmentosa 88;Occult macular dystrophy/
chr8	143718727	143718728	2	INS	MAPK15	0	143718727	20.9999	0.843	/
chr8	143718727	143718728	2	DEL	MAPK15	0	143718727	20.9999	0.843	/
chr8	143867439	143867440	2	DEL	EPPK1	0	143867439	110.087	0.843	/
chr12	865159	865160	2	DEL	WNK1	0	865159	105.8	0.843	Neuropathy, hereditary sensory and autonomic, type 2A;Pseudohypoaldosteronism type 2C|Pseudohypoaldosteronism type 2C|Neuropathy, hereditary sensory and autonomic, type 2A/Inborn genetic diseases/
chr14	24260640	24260641	2	INS	TGM1	0	24260640	66.0711	0.843	Autosomal recessive congenital ichthyosis 1|Ichthyosis/Congenital ichthyosiform erythroderma/Lamellar ichthyosis/
chr14	73263919	73263953	35	DEL	PAPLN	0	73263919	27.2975	0.843	/
chr15	72737505	72737506	2	DEL	BBS4	0	72737505	39.1014	0.843	Retinal dystrophy|Bardet-Biedl syndrome|Bardet-Biedl syndrome 4/Intellectual disability/
chr16	1209056	1209057	2	DEL	CACNA1H	0	1209056	37.1789	0.843	Abnormality of brain morphology|Epilepsy, childhood absence, susceptibility to, 6/Primary aldosteronism|Hyperaldosteronism, familial, type IV/
chr16	88534223	88534224	2	INS	ZFPM1	0	88534223	18.3353	0.843	/
chr16	88534223	88534224	2	DEL	ZFPM1	0	88534223	18.3353	0.843	/
chr19	2811719	2811762	44	DEL	THOP1	0	2811762	21.999	0.843	/
chr19	2811719	2811762	44	INS	THOP1	0	2811762	21.999	0.843	/
chr19	54461802	54461806	5	INS	LENG8	0	54461802	27.6209	0.843	/
chr19	54461802	54461810	9	INS	LENG8	0	54461802	27.6209	0.843	/
chr21	45491268	45491269	2	DEL	COL18A1	0	45491268	51.0823	0.843	Glaucoma, primary closed-angle|Knobloch syndrome/early onset and severe retinal dystrophy/Retinitis pigmentosa/Retinal dystrophy/
chr21	45504497	45504504	8	DEL	COL18A1	0	45504504	36.6619	0.843	Glaucoma, primary closed-angle|Knobloch syndrome/early onset and severe retinal dystrophy/Retinitis pigmentosa/Retinal dystrophy/
chr1	939398	939400	3	DEL	SAMD11	1	939397	23.0557	0.843	/
chr1	939398	939447	50	INS	SAMD11	1	939397	23.0557	0.843	/
chr1	11650732	11650733	2	DEL	FBXO2	1	11650731	54.3571	0.843	/
chr1	150509674	150509675	2	DEL	ECM1	1	150509673	17.0787	0.843	Lipid proteinosis/
chr1	160681169	160681170	2	DEL	CD48	-1	160681171	60.819	0.843	/
chr2	227253581	227253582	2	DEL	COL4A3	1	227253580	57.0065	0.843	Autosomal recessive Alport syndrome|Autosomal recessive Alport syndrome;Benign familial hematuria;Autosomal dominant Alport syndrome|Nephrotic syndrome/COL4A3-Related Disorders|Autosomal dominant Alport syndrome;Autosomal recessive Alport syndrome;Benign familial hematuria/Benign familial hematuria;Autosomal dominant Alport syndrome;Autosomal recessive Alport syndrome/Autosomal dominant Alport sy…
chr3	60014130	60014141	12	INS	FHIT	1	60014140	31.9761	0.843	/
chr3	184372583	184372584	2	DEL	THPO	1	184372582	31.0491	0.843	Inborn genetic diseases/Thrombocythemia 1/Thrombocytopenia/
chr4	5640548	5640549	2	DEL	EVC2	1	5640547	232.184	0.843	Jeune thoracic dystrophy|Ellis-van Creveld syndrome|Curry-Hall syndrome;Ellis-van Creveld syndrome/Type IV short rib polydactyly syndrome|Ellis-van Creveld syndrome;Curry-Hall syndrome/Meckel-Gruber syndrome/
chr6	70102207	70102208	2	INS	COL19A1	1	70102206	31.6756	0.843	/
chr6	89932602	89932603	2	INS	BACH2	1	89932601	14.3738	0.843	Immunodeficiency 60/
chr9	990654	990655	2	DEL	DMRT3	1	990653	253.195	0.843	Premature ovarian failure/
chr11	77084972	77084973	2	DEL	CAPN5	1	77084971	55.5624	0.843	Proliferative vitreoretinopathy/
chr12	109092751	109092752	2	INS	ALKBH2	1	109092750	21.146	0.843	/
chr12	132621931	132621932	2	INS	P2RX2	1	132621930	23.0761	0.843	Autosomal dominant nonsyndromic hearing loss 41/
chr17	1708062	1708063	2	DEL	TLCD2	-1	1708064	80.2215	0.843	/
chr19	3633468	3633469	2	INS	PIP5K1C	-1	3633470	108.871	0.843	Lethal congenital contracture syndrome 3/
chr21	45504505	45504513	9	DEL	COL18A1	1	45504504	36.6619	0.843	Glaucoma, primary closed-angle|Knobloch syndrome/early onset and severe retinal dystrophy/Retinitis pigmentosa/Retinal dystrophy/
chr21	45504505	45504522	18	DEL	COL18A1	1	45504504	36.6619	0.843	Glaucoma, primary closed-angle|Knobloch syndrome/early onset and severe retinal dystrophy/Retinitis pigmentosa/Retinal dystrophy/
chrX	27747275	27747277	3	DEL	DCAF8L2	-1	27747276	18.8888	0.843	/
chrX	141836914	141843514	6600	DEL	MAGEC3	62	141836852	81.58	0.838	/
chr10	7573889	7582055	8166	DEL	ITIH5	-63	7582118	52.69	0.838	/
chr17	82586200	82587060	860	DEL	FOXK2	-63	82586263	51.88	0.838	/
chrX	70239135	70240414	1279	DEL	AWAT1	-63	70239198	204.43	0.838	/
chr8	428765	492455	63690	CPX	FBXO25	63	492392	86.16	0.838	/
chr2	61163454	61167967	4513	DEL	C2orf74	71	61163383	20.55	0.838	/
chr11	827976	840349	12373	DEL	CD151,EFCAB4A	-72	828048	135.48	0.838	/Nephrotic syndrome - deafness - pretibial epidermolysis bullosa syndrome/
chrX	1325244	1345013	19769	DEL	IL3RA	76	1344937	52.81	0.838	///
chr9	89385085	89390085	5000	INS	SEMA4D	-78	89385163	37.9	0.838	/
chr16	88651908	88652963	1055	DEL	MVD	-79	88651987	98.23	0.838	Porokeratosis 7, multiple types/Linear porokeratosis/
chrX	15696877	15775877	79000	INS	CA5B	-79	15775956	24.98	0.838	/
chr11	119325369	119344952	19583	DEL	C1QTNF5,MFRP,RNF26	-85	119345037	31.83	0.811	/Isolated microphthalmia 5|Isolated microphthalmia 5;Nanophthalmos 2/Retinal dystrophy/Late-onset retinal degeneration/Retinal dystrophy/
chr15	51355897	51426478	70581	DEL	GLDN	-85	51355982	26.42	0.811	Arthrogryposis multiplex congenita;Fetal akinesia deformation sequence 1|Lethal congenital contracture syndrome 11|Fetal akinesia deformation sequence 1/Multiple joint contractures;Polyhydramnios/
chr16	20476278	20481678	5400	DEL	ACSM2A	86	20481592	14.22	0.811	/
chr4	4436608	4440034	3426	DEL	STX18	-87	4436695	15.86	0.811	/
chr22	23573813	23638813	65000	DEL	C22orf43,IGLL1	90	23573723	15	0.811	Agammaglobulinemia 2, autosomal recessive//
chrX	135258052	135289068	31001	INS	ZNF75D	91	135257961	60.68	0.811	/
chr9	333469	425394	91925	DEL	DOCK8	93	333376	99.7	0.805	Combined immunodeficiency due to DOCK8 deficiency/Severe combined immunodeficiency disease/Inherited Immunodeficiency Diseases/
chr16	285160	285629	469	DEL	PDIA2	94	285535	25.06	0.805	/
chr19	7079389	7086289	6900	INS	ZNF557	-94	7079483	19.22	0.805	/
chr3	193493211	193503211	10000	INS	ATP13A4	95	193503116	29.86	0.805	/
chr1	1084877	1090988	6111	DEL	C1orf159	102	1084775	83.06	0.805	/
chr17	76038801	76041155	2354	DEL	SRP68	-102	76038903	25.35	0.805	/
chr5	167840645	168086055	245410	INS	TENM2	103	167840542	47.07	0.805	/
chrX	1398682	1406067	7385	DEL	ASMTL	-105	1398787	21.38	0.805	///
chr6	17489320	17541068	51748	INS	CAP2	112	17489208	12.18	0.805	/
chr22	20976150	20980970	4820	DEL	AIFM3	112	20976038	17.24	0.805	/
chr12	26442946	26447977	5031	DEL	ITPR2	-113	26443059	34.47	0.805	Isolated anhidrosis with normal sweat glands/
chr1	2476561	2483561	7000	INS	PLCH2	115	2476446	63.13	0.798	/
chr17	42851983	42867283	15300	DEL	AOC3	-115	42867398	15.96	0.798	/
chr2	207000	220000	13000	DEL	SH3YL1	-118	207118	20.33	0.798	/
chr2	3726483	3727060	577	DEL	DCDC2C	-121	3727181	33.43	0.792	/
chrX	320649	666265	345616	DEL	PPP2R3B,SHOX	-122	666387	31.97	0.792	Langer mesomelic dysplasia syndrome|Leri-Weill dyschondrosteosis/Connective tissue disorder/SHOX-related short stature/////Langer mesomelic dysplasia syndrome|Leri-Weill dyschondrosteosis/Connective tissue disorder/SHOX-related short stature////
chr19	47065764	47066445	681	DEL	ZC3H4	-124	47066569	28.62	0.792	/
chrX	330264	418265	88001	DEL	PPP2R3B	124	418141	12.09	0.792	///
chr19	56211207	56253477	42270	DEL	ZSCAN5A,ZSCAN5D	128	56253349	29.15	0.792	//
chr12	7843404	7903404	60000	DEL	SLC2A14	-129	7843533	54.22	0.792	/
chr8	143706669	143711422	4753	DEL	CCDC166	-131	143711553	62.81	0.792	/
chr20	2312178	2316020	3842	DEL	TGM3	-131	2312309	18.93	0.792	Uncombable hair syndrome 2/
chr9	76837084	76886084	49000	DEL	PRUNE2	-134	76837218	31.86	0.792	/
chr19	36182007	36192096	10089	DEL	ZNF565	-134	36192230	22.22	0.792	/
chr20	384509	399099	14590	DEL	TRIB3	-135	399234	15.76	0.792	/
chr16	10923176	10923977	801	DEL	CIITA	-136	10924113	34.47	0.792	Bare lymphocyte syndrome type 2, complementation group A/MHC class II deficiency|Rheumatoid arthritis/
chr8	144848881	144854213	5332	DEL	COMMD5	138	144848743	16.89	0.792	/
chr19	58346644	58350121	3477	DEL	A1BG	138	58349983	9.72	0.792	/
chr9	216119	399130	183011	DEL	DOCK8	-141	399271	37.3	0.792	Combined immunodeficiency due to DOCK8 deficiency/Severe combined immunodeficiency disease/Inherited Immunodeficiency Diseases/
chr1	78094996	78095429	433	DEL	GIPC2	-142	78095571	20.01	0.792	/
chr1	99874693	99874717	69	INS	AGL	143	99874550	38.7	0.792	Glycogen storage disease IIIa|Glycogen storage disease type III|Inborn genetic diseases/Abnormality of metabolism/homeostasis/Glycogen storage disease IIIb/Glycogen storage disease IIIc/
chrX	2913959	2918959	5000	INS	ARSD	143	2913816	59.53	0.792	/
chr2	58137781	58142784	5003	DEL	VRK2	-144	58142928	23.89	0.792	/
chr4	8465197	8465652	455	DEL	TRMT44	-144	8465796	16.82	0.792	/
chr4	155820621	155993549	172928	CPX	ASIC5,CTSO,TDO2	-145	155820766	19.07	0.792	Familial hypertryptophanemia//Pregnancy loss, recurrent, susceptibility to, 3/
chr16	4398599	4642667	244068	CPX	CORO7,CORO7-PAM16,MGRN1	-145	4398744	17.81	0.792	///
chr1	150272597	150277590	5000	INS	C1orf54	-153	150272750	20.38	0.792	/
chr4	110544964	110549498	4534	DEL	ENPEP	-153	110545117	66.3	0.792	/
chr19	2095090	2099026	3936	DEL	IZUMO4	154	2098872	197.19	0.792	/
chr1	1533524	1534064	683	CPX	ATAD3A	156	1533908	88.55	0.792	Congenital cerebellar hypoplasia|Pontocerebellar hypoplasia, hypotonia, and respiratory insufficiency syndrome, neonatal lethal/Harel-Yoon syndrome/
chr17	76340821	76352649	11828	DEL	PRPSAP1	156	76340665	42.16	0.792	/
chr2	134837724	134838701	977	DEL	ACMSD	-157	134838858	57.61	0.792	/
chr3	150680444	150681056	612	DEL	FAM194A	-157	150681213	66.59	0.792	/
chr3	128944198	128946294	2096	DEL	RP11-723O4.6	160	128944038	22.86	0.792	/
chr12	64875523	64875613	90	INS	TBC1D30	-161	64875774	23.04	0.792	/
chr13	72895953	72925098	29145	DEL	PIBF1	166	72895787	27.18	0.792	Joubert syndrome 33|Joubert syndrome 33;Cephalocele|Dandy-Walker syndrome/
chr17	81004043	81020781	16738	DEL	AC127496.1	-166	81020947	73.26	0.792	/
chr14	61784282	61794482	10200	DEL	SNAPC1	-169	61794651	20.23	0.792	/
chr16	12725143	12787343	62200	DEL	CPPED1	-170	12787513	30.02	0.792	/
chr4	123037793	123082212	44419	DEL	SPATA5	-171	123082383	45.68	0.792	Microcephaly-intellectual disability-sensorineural hearing loss-epilepsy-abnormal muscle tone syndrome/
chr2	233346220	233368511	22291	DEL	DGKD,SAG	-173	233368684	20.08	0.792	Oguchi disease|Retinitis pigmentosa 47|SAG-Related Disorders/Oguchi disease-2/Cone dystrophy//
chr1	160681167	160681169	3	INS	CD48	-2	160681171	60.819	0.788	/
chr1	160681173	160681174	2	INS	CD48	2	160681171	60.819	0.788	/
chr1	171542009	171542010	2	DEL	PRRC2C	2	171542007	10.847	0.788	/
chr2	241071701	241071718	18	INS	SNED1	-2	241071703	37.6961	0.788	/
chr5	23527114	23527118	5	INS	PRDM9	-2	23527120	33.25	0.788	Genetic non-acquired premature ovarian failure/
chr5	23527114	23527118	5	INS	PRDM9	-2	23527120	33.25	0.788	Genetic non-acquired premature ovarian failure/
chr5	174847718	174847732	15	DEL	AC113346.2	2	174847716	66.8968	0.788	/
chr6	31026316	31026320	5	DEL	MUC22	-2	31026322	20.2137	0.788	/
chr6	169663626	169663683	58	DEL	WDR27	-2	169663685	119.487	0.788	/
chr12	64875776	64875777	2	INS	TBC1D30	2	64875774	23.0411	0.788	/
chr13	63737614	63737694	81	DEL	OR7E156P	2	63737692	15.6439	0.788	/
chr21	45498294	45498313	20	INS	SLC19A1	-2	45498296	39.2542	0.788	Megaloblastic anemia, folate-responsive/
chrX	27747278	27747288	11	DEL	DCAF8L2	2	27747276	18.8888	0.788	/
chrX	27747278	27747291	14	DEL	DCAF8L2	2	27747276	18.8888	0.788	/
chr21	42872090	42897740	25650	DEL	NDUFV3,WDR4	-179	42897919	24.48	0.772	Microcephaly, growth deficiency, seizures, and brain malformations/Galloway-Mowat syndrome 6|Galloway-Mowat syndrome//
chr6	42162397	42163744	1347	DEL	RP1-139D8.6	-183	42162580	64.55	0.772	/
chr9	86057085	86082085	25000	DEL	GOLM1	-184	86082269	16.11	0.772	/
chr2	100011288	100017538	6250	DEL	AFF3	-186	100011474	26.42	0.772	AFF3-related neurodevelopmental disorders|KINSSHIP SYNDROME/AFF3-associated disorder/
chr1	3497053	3497604	551	DEL	MEGF6	187	3496866	37.51	0.764	/
chr21	44551317	44558317	7000	DEL	KRTAP10-2,KRTAP10-3	187	44558130	29.87	0.764	//
chr21	44558317	44580323	22000	DEL	KRTAP10-3,KRTAP10-4,KRTAP10-5,TSPEAR	187	44558130	29.87	0.764	Autosomal recessive nonsyndromic hearing loss 98|Ectodermal dysplasia 14, hair/tooth type, with hypohidrosis|Tooth agenesis, selective, 10/TSPEAR-related disorder of tooth and hair follicle morphogenesis|Ectodermal dysplasia 14, hair/tooth type with or without hypohidrosis////
chr21	44558317	44592319	34000	INS	TSPEAR	187	44558130	29.87	0.764	Autosomal recessive nonsyndromic hearing loss 98|Ectodermal dysplasia 14, hair/tooth type, with hypohidrosis|Tooth agenesis, selective, 10/TSPEAR-related disorder of tooth and hair follicle morphogenesis|Ectodermal dysplasia 14, hair/tooth type with or without hypohidrosis/
chr1	3517138	3538657	21519	DEL	MEGF6	190	3516948	18.17	0.745	/
chr17	10322683	10328683	6000	DEL	MYH13	-193	10322876	44.05	0.745	/
chr21	21085209	21737143	651937	CPX	NCAM2	-197	21737340	61.65	0.745	/
chr12	129450805	129578455	127650	INS	TMEM132D	-200	129451005	63.03	0.745	/
chr21	44330317	44336317	6000	INS	C21orf2	-202	44336519	75.64	0.745	/
chrX	1641107	1650107	9000	DEL	ASMT	-204	1641311	67.17	0.745	/
chr11	134373050	134374476	1426	DEL	GLB1L2	209	134372841	22.44	0.743	/
chr7	6668152	6676821	8669	DEL	AC073343.1	211	6667941	12.85	0.743	/
chr17	150208	215209	64999	DEL	DOC2B,RPH3AL	212	214997	76.16	0.743	//
chr4	1595414	1650940	55526	CPX	FAM53A	215	1595199	73.95	0.743	/
chrX	153756242	153769818	13577	DEL	PLXNB3	-215	153770033	302.93	0.743	/
chr4	1595415	1650948	55533	DEL	FAM53A	216	1595199	73.95	0.743	/
chr1	112542003	112542751	748	DEL	ST7L	219	112542532	25.13	0.743	/
chr1	206536795	206581480	44688	DEL	RASSF5	-219	206537014	18.21	0.743	/
chr15	41987166	41990495	3329	DEL	PLA2G4E	-220	41990715	28.52	0.743	/
chr1	248592373	248595182	2809	DEL	OR2T10	221	248594961	39.73	0.743	/
chr2	241223783	241225925	2142	DEL	ANO7	-221	241226146	83.66	0.743	/
chrX	2955206	2960982	5776	INS	ARSE	-221	2961203	123.2	0.743	/
chr8	143700421	143718950	18529	DEL	CCDC166,MAPK15	223	143718727	21	0.743	//
chr1	243319065	243339179	20114	INS	SDCCAG8	224	243338955	75.94	0.743	Bardet-Biedl syndrome 16|Senior-Loken syndrome 7|Bardet-Biedl syndrome|Bardet-Biedl syndrome 16;Senior-Loken syndrome 7/Senior-Loken syndrome 7;Bardet-Biedl syndrome 16|Focal segmental glomerulosclerosis/Renal dysplasia and retinal aplasia/
chr19	16974948	16975647	699	DEL	CPAMD8	-225	16975173	38.15	0.743	Anterior segment dysgenesis 8|Anterior segment dysgenesis/Abnormal anterior eye segment morphology/
chrX	8170130	8170143	61	INS	VCX2	227	8169903	12.62	0.743	/
chr2	174462272	174503772	41500	DEL	GPR155	228	174462044	14.92	0.743	/
chr5	415885	432885	17000	DEL	AHRR	229	415656	57.79	0.743	/
chr5	326884	415885	89001	INS	AHRR	229	415656	57.79	0.743	/
chr9	122268176	122377238	109062	DEL	MRRF,PTGS1	-229	122377467	24.39	0.743	//
chr10	116585511	116591393	5882	DEL	PNLIPRP1	-230	116591623	44.13	0.743	/
chr21	46136354	46152668	16314	INS	FTCD	-231	46152899	89.81	0.743	Glutamate formiminotransferase deficiency|Intellectual disability/
chrX	11135131	11146938	11807	CPX	ARHGAP6	235	11134896	226.41	0.743	/
chr2	241733049	241747519	14470	DEL	D2HGDH	-238	241733287	62.32	0.743	D-2-hydroxyglutaric aciduria 1/
chr4	185461051	185466022	4971	DEL	CCDC110	239	185465783	66.62	0.743	/
chr15	41861400	41862287	887	DEL	SPTBN5	239	41861161	46.96	0.743	/
chr19	16974344	16975413	1069	DEL	CPAMD8	240	16975173	38.15	0.743	Anterior segment dysgenesis 8|Anterior segment dysgenesis/Abnormal anterior eye segment morphology/
chr7	141613844	141618440	4596	DEL	AGK	245	141618195	8.44	0.743	Cataract 38|Sengers syndrome|Inborn genetic diseases|Autosomal recessive AGK-related phenotype/Cataract 38;Sengers syndrome/Sengers syndrome;Cataract 38/
chr20	38279324	38345345	66022	DEL	BPI	246	38279078	17.61	0.743	/
chrX	14645877	14700878	55001	INS	GLRA2	-248	14701126	125.18	0.743	Intellectual developmental disorder, X-linked, syndromic, Pilorge type/
chr19	19691590	19764191	72601	DEL	ZNF14	251	19691339	18.61	0.743	/
chr8	24349361	24350054	693	DEL	ADAM28	-252	24350306	20.87	0.743	/
chr15	61997801	62006301	8500	INS	VPS13C	-252	61998053	29.11	0.743	Autosomal recessive early-onset Parkinson disease 23|Parkinson disease/
chr2	235775923	235826187	50264	DEL	AC064874.1,AGAP1	-252	235826439	45.11	0.743	//
chr15	101137986	101495511	357523	DEL	CHSY1,PCSK6,SNRPA1,VIMP	-253	101495764	36.58	0.743	///Temtamy preaxial brachydactyly syndrome/Inborn genetic diseases/
chr2	207377	248892	41515	DEL	SH3YL1	259	207118	20.33	0.738	/
chr6	49692009	49694373	2364	DEL	CRISP2	-259	49694632	23.83	0.738	/
chr7	67173013	67186013	13000	INS	TYW1	-261	67186274	13.72	0.738	/
chr1	244489803	244505075	15272	DEL	C1orf101	-262	244490065	210.15	0.738	/
chr11	44617287	44619490	2203	INS	CD82	262	44619228	24.8	0.738	/
chr12	48567333	48570114	2781	DEL	LALBA	-263	48570377	32.7	0.738	/
chr16	20481328	20489678	8350	DEL	AC137056.1,ACSM2A	-264	20481592	14.22	0.735	//
chr1	100731287	100731288	2	INS	VCAM1	3	100731284	78.7892	0.721	/
chr2	241654563	241654564	2	DEL	ATG4B	-3	241654567	33.2493	0.721	/
chr3	195788639	195788640	2	DEL	MUC4	-3	195788643	27.1238	0.721	Hepatocellular carcinoma|Lung cancer|Small cell lung carcinoma/
chr4	1383848	1383850	3	DEL	UVSSA	-3	1383853	53.0518	0.721	UV-sensitive syndrome 3/
chr7	1442480	1442481	2	INS	MICALL2	-3	1442484	110.194	0.721	Joubert syndrome 1/
chr10	30845076	30845077	2	INS	ZNF438	-3	30845080	29.9143	0.721	/
chr17	1708060	1708061	2	INS	TLCD2	-3	1708064	80.2215	0.721	/
chr19	2251602	2251628	27	DEL	AMH	3	2251599	106.908	0.721	Genetic non-acquired premature ovarian failure/Persistent mullerian duct syndrome, type I/Persistent Mullerian duct syndrome/
chr20	62709434	62709444	11	INS	NTSR1	-3	62709447	89.8459	0.721	/
chr1	939401	939447	47	DEL	SAMD11	4	939397	23.0557	0.721	/
chr1	11650735	11650737	3	DEL	FBXO2	4	11650731	54.3571	0.721	/
chr1	248650771	248650773	3	INS	OR2T27	-4	248650777	17.6727	0.721	/
chr2	241071707	241071717	11	INS	SNED1	4	241071703	37.6961	0.721	/
chr3	195788617	195788639	23	DEL	MUC4	-4	195788643	27.1238	0.721	Hepatocellular carcinoma|Lung cancer|Small cell lung carcinoma/
chr6	31026326	31026327	2	DEL	MUC22	4	31026322	20.2137	0.721	/
chr6	31026326	31026327	2	INS	MUC22	4	31026322	20.2137	0.721	/
chr6	143503963	143503964	2	DEL	FUCA2	-4	143503968	22.0786	0.721	/
chr8	22564507	22564508	2	DEL	SORBS3	4	22564503	25.6568	0.721	/
chr10	11463023	11463024	2	INS	USP6NL	-4	11463028	44.7345	0.721	/
chr16	57904840	57904841	2	INS	CNGB1	-4	57904845	84.8304	0.721	Autosomal recessive retinitis pigmentosa/Retinal dystrophy|Retinitis pigmentosa/Retinitis pigmentosa 45/
chr19	54461806	54461807	2	DEL	LENG8	4	54461802	27.6209	0.721	/
chr21	45504508	45504512	5	DEL	COL18A1	4	45504504	36.6619	0.721	Glaucoma, primary closed-angle|Knobloch syndrome/early onset and severe retinal dystrophy/Retinitis pigmentosa/Retinal dystrophy/
chrX	37453357	37453358	2	INS	PRRG1	4	37453353	52.048	0.721	/
chrX	154030655	154030676	22	DEL	MECP2	-4	154030680	785.79	0.721	Autism, susceptibility to, X-linked 3;Severe neonatal-onset encephalopathy with microcephaly;X-linked intellectual disability-psychosis-macroorchidism syndrome;Rett syndrome;Syndromic X-linked intellectual disability Lubs type/X-linked intellectual disability-psychosis-macroorchidism syndrome;Syndromic X-linked intellectual disability Lubs type/Intellectual disability;Epilepsy/Epileptic encephalo…
chr1	117952992	117952996	5	INS	WDR3	5	117952987	19.0888	0.721	/
chr3	195788637	195788638	2	INS	MUC4	-5	195788643	27.1238	0.721	Hepatocellular carcinoma|Lung cancer|Small cell lung carcinoma/
chr4	1383858	1383860	3	DEL	UVSSA	5	1383853	53.0518	0.721	UV-sensitive syndrome 3/
chr5	174847721	174847730	10	DEL	AC113346.2	5	174847716	66.8968	0.721	/
chr5	174847721	174847731	11	DEL	AC113346.2	5	174847716	66.8968	0.721	/
chr7	128891691	128891692	2	DEL	KCP	-5	128891697	14.7351	0.721	/
chr8	143718732	143718733	2	INS	MAPK15	5	143718727	20.9999	0.721	/
chr11	703001	703011	11	DEL	TMEM80	-5	703016	37.571	0.721	/
chr15	22812228	22812229	2	DEL	NIPA1	5	22812223	21.2534	0.721	Hereditary spastic paraplegia 6/
chr15	45150647	45150658	12	DEL	DUOX1	5	45150642	24.5481	0.721	/
chr17	35745968	35745969	2	INS	GAS2L2	-5	35745974	22.5097	0.721	Ciliary dyskinesia, primary, 41|Primary ciliary dyskinesia/
chr17	41501312	41501314	3	DEL	KRT13	-5	41501319	22.9735	0.721	/
chr20	57610161	57610162	2	DEL	ZBP1	5	57610156	57.9169	0.721	/
chr21	45504509	45504520	12	DEL	COL18A1	5	45504504	36.6619	0.721	Glaucoma, primary closed-angle|Knobloch syndrome/early onset and severe retinal dystrophy/Retinitis pigmentosa/Retinal dystrophy/
chrX	153935333	153935346	14	INS	RENBP	5	153935328	26.1606	0.721	/
chr1	36099408	36099409	2	INS	COL8A2	-6	36099415	38.6972	0.721	Corneal dystrophy, Fuchs endothelial, 1|Posterior polymorphous corneal dystrophy 2/
chr3	15489586	15489587	2	INS	COLQ	6	15489580	46.6547	0.721	Congenital myasthenic syndrome 5|Myasthenic syndrome, slow-channel congenital/Abnormality of the musculature/
chr5	81330889	81330890	2	INS	ACOT12	-6	81330896	38.4505	0.721	/
chr7	128891690	128891691	2	DEL	KCP	-6	128891697	14.7351	0.721	/
chr7	137882535	137882536	2	DEL	CREB3L2	-6	137882542	62.1313	0.721	/
chr8	10622871	10622872	2	DEL	RP1L1	-6	10622878	205.728	0.721	Retinal dystrophy|Retinitis pigmentosa 88;Occult macular dystrophy/
chr8	10622871	10622872	2	INS	RP1L1	-6	10622878	205.728	0.721	Retinal dystrophy|Retinitis pigmentosa 88;Occult macular dystrophy/
chr15	38484461	38484480	20	DEL	FAM98B	6	38484474	43.5193	0.721	/
chr21	45498290	45498404	115	DEL	SLC19A1	-6	45498296	39.2542	0.721	Megaloblastic anemia, folate-responsive/
chr21	45498290	45498347	58	DEL	SLC19A1	-6	45498296	39.2542	0.721	Megaloblastic anemia, folate-responsive/
chrX	27747282	27747286	5	INS	DCAF8L2	6	27747276	18.8888	0.721	/
chrX	27747282	27747289	8	INS	DCAF8L2	6	27747276	18.8888	0.721	/
chrX	27747282	27747292	11	INS	DCAF8L2	6	27747276	18.8888	0.721	/
chrX	27747282	27747286	5	INS	DCAF8L2	6	27747276	18.8888	0.721	/
chrX	27747282	27747292	11	INS	DCAF8L2	6	27747276	18.8888	0.721	/
chrX	27747282	27747295	14	INS	DCAF8L2	6	27747276	18.8888	0.721	/
chr1	1960018	1960019	2	INS	CFAP74	-7	1960026	146.944	0.721	/
chr1	156582305	156582306	2	DEL	TTC24	7	156582298	19.9069	0.721	/
chr2	163610978	163610979	2	DEL	FIGN	-7	163610986	31.8366	0.721	/
chr4	182346827	182346828	2	INS	TENM3	-7	182346835	25.537	0.721	Microphthalmia, isolated, with coloboma 9|MICROPHTHALMIA, SYNDROMIC 15/
chr5	176530910	176530929	20	DEL	RNF44	-7	176530917	21.25	0.721	/
chr17	5453903	5453904	2	INS	DHX33	-7	5453911	58.4184	0.721	/
chr17	8149476	8149477	2	DEL	PER1	7	8149469	21.5882	0.721	/
chr19	18941180	18941207	28	DEL	HOMER3	7	18941173	17.145	0.721	/
chr19	45392332	45392333	2	INS	PPP1R13L	-7	45392340	21.7357	0.721	Primary dilated cardiomyopathy|Oral cleft;Primary dilated cardiomyopathy/Multiple congenital anomalies/dysmorphic syndrome/Cardio-cutaneous syndrome/OMIM:607463/
chr19	56550754	56550758	5	DEL	ZFP28	-7	56550765	93.4214	0.721	/
chr21	45504511	45504513	3	DEL	COL18A1	7	45504504	36.6619	0.721	Glaucoma, primary closed-angle|Knobloch syndrome/early onset and severe retinal dystrophy/Retinitis pigmentosa/Retinal dystrophy/
chrX	154030627	154030673	47	DEL	MECP2	-7	154030680	785.79	0.721	Autism, susceptibility to, X-linked 3;Severe neonatal-onset encephalopathy with microcephaly;X-linked intellectual disability-psychosis-macroorchidism syndrome;Rett syndrome;Syndromic X-linked intellectual disability Lubs type/X-linked intellectual disability-psychosis-macroorchidism syndrome;Syndromic X-linked intellectual disability Lubs type/Intellectual disability;Epilepsy/Epileptic encephalo…
chr1	1960017	1960018	2	DEL	CFAP74	-8	1960026	146.944	0.721	/
chr1	11650721	11650723	3	INS	FBXO2	-8	11650731	54.3571	0.721	/
chr1	11650722	11650723	2	INS	FBXO2	-8	11650731	54.3571	0.721	/
chr1	205915062	205915067	6	INS	SLC26A9	-8	205915075	40.7447	0.721	/
chr1	223750956	223750958	3	INS	CAPN2	-8	223750966	15.8435	0.721	/
chr1	245688479	245688480	2	INS	KIF26B	-8	245688488	21.0335	0.721	/
chr3	184372573	184372574	2	INS	THPO	-8	184372582	31.0491	0.721	Inborn genetic diseases/Thrombocythemia 1/Thrombocytopenia/
chr5	23527110	23527112	3	INS	PRDM9	-8	23527120	33.25	0.721	Genetic non-acquired premature ovarian failure/
chr5	23527110	23527112	3	DEL	PRDM9	-8	23527120	33.25	0.721	Genetic non-acquired premature ovarian failure/
chr6	31026306	31026314	9	DEL	MUC22	-8	31026322	20.2137	0.721	/
chr14	19876544	19876545	2	DEL	OR4K2	-8	19876553	52.3267	0.721	/
chr14	73263927	73263961	35	DEL	PAPLN	8	73263919	27.2975	0.721	/
chr15	38484482	38484483	2	INS	FAM98B	8	38484474	43.5193	0.721	/
chr19	2873515	2873516	2	INS	ZNF556	8	2873507	41.0269	0.721	/
chr19	3633461	3633462	2	INS	PIP5K1C	-8	3633470	108.871	0.721	Lethal congenital contracture syndrome 3/
chr20	62837158	62837159	2	DEL	COL9A3	-8	62837167	81.6539	0.721	Stickler syndrome|Stickler syndrome, IIa 6|Epiphyseal dysplasia, multiple, 3;Intervertebral disc disorder/Lattice retinal degeneration;Retinal detachment/Autosomal recessive Stickler syndrome/Connective tissue disorder/
chr3	196238801	196238802	2	DEL	PCYT1A	-9	196238811	296.115	0.721	Spondylometaphyseal dysplasia-cone-rod dystrophy syndrome|Inborn genetic diseases/
chr3	196238820	196238821	2	INS	PCYT1A	9	196238811	296.115	0.721	Spondylometaphyseal dysplasia-cone-rod dystrophy syndrome|Inborn genetic diseases/
chr3	196947429	196947430	2	INS	PIGZ	-9	196947439	51.3018	0.721	/
chr3	196947429	196947430	2	DEL	PIGZ	-9	196947439	51.3018	0.721	/
chr5	23527129	23527164	36	DEL	PRDM9	9	23527120	33.25	0.721	Genetic non-acquired premature ovarian failure/
chr7	105613820	105613821	2	INS	ATXN7L1	9	105613811	36.4202	0.721	/
chr8	10726441	10726442	2	INS	PINX1,SOX7	9	10726432	29.541	0.721	//
chr8	143718736	143718737	2	INS	MAPK15	9	143718727	20.9999	0.721	/
chr8	143718736	143718737	2	DEL	MAPK15	9	143718727	20.9999	0.721	/
chr8	143792006	143792007	2	DEL	SCRIB	-9	143792016	13.2938	0.721	Neural tube defect/
chr9	136839279	136839280	2	INS	RABL6	9	136839270	294.929	0.721	/
chr10	11463037	11463038	2	INS	USP6NL	9	11463028	44.7345	0.721	/
chr10	11463037	11463038	2	DEL	USP6NL	9	11463028	44.7345	0.721	/
chr14	22124026	22124028	3	INS	TRAV26-1	9	22124017	59.3757	0.721	/
chr14	39348885	39348886	2	DEL	MIA2	9	39348876	18.9986	0.721	/
chr15	38484483	38484484	2	INS	FAM98B	9	38484474	43.5193	0.721	/
chr15	41505392	41505411	20	DEL	LTK	9	41505383	105.198	0.721	/
chr16	57904854	57904861	8	DEL	CNGB1	9	57904845	84.8304	0.721	Autosomal recessive retinitis pigmentosa/Retinal dystrophy|Retinitis pigmentosa/Retinitis pigmentosa 45/
chr19	2733276	2733277	2	INS	SLC39A3	9	2733267	26.3313	0.721	/
chr21	42855689	42855690	2	DEL	WDR4	-9	42855699	71.4179	0.721	Microcephaly, growth deficiency, seizures, and brain malformations/Galloway-Mowat syndrome 6|Galloway-Mowat syndrome/
chr21	43968108	43968167	60	DEL	AGPAT3	9	43968158	38.2626	0.721	/
chrX	27747285	27747293	9	DEL	DCAF8L2	9	27747276	18.8888	0.721	/
chr1	43443776	43443777	2	DEL	SZT2	10	43443766	24.9575	0.721	8 conditions|Developmental and epileptic encephalopathy, 18/Childhood epilepsy with centrotemporal spikes/Inborn genetic diseases/Seizure/
chr5	162839	162840	2	DEL	PLEKHG4B	10	162829	150.463	0.721	/
chr5	178223452	178223455	4	DEL	PHYKPL	-10	178223465	24.6741	0.721	Phosphohydroxylysinuria/
chr8	12737025	12737026	2	INS	LONRF1	-10	12737036	17.3996	0.721	/
chr9	990663	990664	2	DEL	DMRT3	10	990653	253.195	0.721	Premature ovarian failure/
chr12	130424298	130424314	17	DEL	RIMBP2	-10	130424324	201.424	0.721	/
chr14	22124027	22124028	2	INS	TRAV26-1	10	22124017	59.3757	0.721	/
chr16	88438988	88438989	2	INS	ZNF469	-10	88438999	25.7682	0.721	Keratoconus 1|Brittle cornea syndrome 1|Cardiovascular phenotype/Fanconi anemia complementation group A/Ehlers-Danlos syndrome/
chr19	1619248	1619249	2	INS	TCF3	-10	1619259	30.8939	0.721	AGAMMAGLOBULINEMIA 8B, AUTOSOMAL RECESSIVE/Agammaglobulinemia 8, autosomal dominant/Multiple myeloma/
chr19	2811729	2811772	44	INS	THOP1	10	2811762	21.999	0.721	/
chr19	2811729	2811772	44	INS	THOP1	10	2811762	21.999	0.721	/
chr20	57610166	57610167	2	DEL	ZBP1	10	57610156	57.9169	0.721	/
chr1	160681182	160681199	18	INS	CD48	11	160681171	60.819	0.721	/
chr5	178223452	178223454	3	DEL	PHYKPL	-11	178223465	24.6741	0.721	Phosphohydroxylysinuria/
chr12	10071385	10071386	2	DEL	CLEC1A	11	10071374	21.5284	0.721	/
chr19	40744133	40744137	5	INS	C19orf54	11	40744122	42.5892	0.721	/
chr21	45498307	45498315	9	DEL	SLC19A1	11	45498296	39.2542	0.721	Megaloblastic anemia, folate-responsive/
chrX	154030617	154030669	53	DEL	MECP2	-11	154030680	785.79	0.721	Autism, susceptibility to, X-linked 3;Severe neonatal-onset encephalopathy with microcephaly;X-linked intellectual disability-psychosis-macroorchidism syndrome;Rett syndrome;Syndromic X-linked intellectual disability Lubs type/X-linked intellectual disability-psychosis-macroorchidism syndrome;Syndromic X-linked intellectual disability Lubs type/Intellectual disability;Epilepsy/Epileptic encephalo…
chr2	86742876	86759877	17001	INS	RMND5A	266	86759611	23.33	0.692	/
chr10	132302179	132310522	8343	INS	STK32C	-266	132302445	32.12	0.692	/
chr22	21684610	21692665	8055	DEL	PPIL2	268	21692397	15	0.692	/
chr6	117537490	117568178	30688	INS	DCBLD1,GOPC	-272	117537762	22.17	0.692	//
chr3	191276076	191278009	1933	DEL	UTS2B	273	191275803	42.22	0.692	/
chr5	180621549	180622260	711	DEL	FLT4	275	180621985	25.12	0.692	Congenital heart defects, multiple types, 7/Hereditary lymphedema type I/Inborn genetic diseases/
chr8	139970568	140125032	154357	DEL	TRAPPC9	-275	140125307	36.16	0.692	Intellectual disability, autosomal recessive 13|Abnormality of the nervous system/Intellectual disability-obesity-brain malformations-facial dysmorphism syndrome/Autosomal recessive non-syndromic intellectual disability/Inborn genetic diseases/Schizophrenia/
chr2	232346289	232451290	105001	DEL	ALPP,ALPPL2	-277	232346566	47.24	0.692	//
chr15	45062652	45070302	7650	DEL	SORD	279	45062373	18.54	0.692	Sorbitol dehydrogenase deficiency with peripheral neuropathy/
chr4	2002045	2019564	17519	INS	NELFA	-283	2019847	108.23	0.692	/
chr19	2015432	2015487	55	DEL	BTBD2	-283	2015770	9.49	0.692	/
chr1	158182997	158187569	4572	DEL	CD1D	-285	158187854	18.8	0.692	/
chr4	51890853	51894332	3479	DEL	DCUN1D4	-288	51891141	44.3	0.692	/
chrX	18648293	18652024	3731	DEL	CDKL5	289	18648004	134.69	0.692	Atypical Rett syndrome|Developmental and epileptic encephalopathy, 2|Developmental and epileptic encephalopathy, 2;Angelman syndrome-like/Angelman syndrome-like;Developmental and epileptic encephalopathy, 2/Early infantile epileptic encephalopathy with suppression bursts/Developmental and epileptic encephalopathy, 1/Developmental and epileptic encephalopathy, 4/Developmental delay;Epileptic encep…
chr22	46686403	46724503	38100	INS	CERK	-291	46724794	19.17	0.692	/
chr4	5676599	5793706	117107	DEL	EVC,EVC2	-294	5676893	25.04	0.692	Jeune thoracic dystrophy|Ellis-van Creveld syndrome|Curry-Hall syndrome;Ellis-van Creveld syndrome/Type IV short rib polydactyly syndrome|Ellis-van Creveld syndrome;Curry-Hall syndrome/Meckel-Gruber syndrome/Ellis-van Creveld syndrome|Short-rib thoracic dysplasia 6 with or without polydactyly|Ellis-van Creveld syndrome;Curry-Hall syndrome/Curry-Hall syndrome;Ellis-van Creveld syndrome|EVC-Related…
chr7	99854441	99860476	6035	DEL	CYP3A43	296	99854145	12.68	0.692	/
chr8	141227633	141228476	843	DEL	SLC45A4	297	141227336	27.09	0.692	/
chr11	78017128	78017265	137	DEL	KCTD14,NDUFC2-KCTD14	-297	78017562	21.95	0.692	//
chr15	89908401	89909375	974	DEL	C15orf38,C15orf38-AP3S2	299	89908102	41.88	0.692	//
chr19	56164045	56182960	18915	DEL	GALP	-299	56183259	26.72	0.692	/
chr13	23169445	23253110	83665	DEL	SGCG	300	23169145	23.98	0.692	Autosomal recessive limb-girdle muscular dystrophy type 2C|Abnormality of the musculature/
chr21	36755913	36802255	46342	DEL	HLCS	-300	36756213	32.31	0.692	Holocarboxylase synthetase deficiency/
chrX	2703959	2715959	12000	INS	CD99	-301	2716260	47.8	0.692	/
chr2	241569950	241571692	1742	CPX	BOK	302	241569648	71.9	0.692	/
chr4	185482576	186997201	1514625	DEL	AC110771.1,CYP4V2,F11,FAM149A,FAT1,KLKB1,MTNR1A,PDLIM3,RP11-215A19.2,SORBS2,TLR3	-303	186997504	43.59	0.692	Herpes simplex encephalitis, susceptibility to, 1|Immunodeficiency 83, susceptibility to viral infections/////Inherited prekallikrein deficiency/Prekallikrein deficiency/Finnish congenital nephrotic syndrome/Congenital myasthenic syndrome 12/FAT1 related disorder/Nephrotic syndrome/Multiple myeloma/Lung cancer//Hereditary factor XI deficiency disease|Abnormal bleeding/Cerebral hemorrhage/Bietti c…
chr8	65732123	65740495	8372	DEL	PDE7A	310	65740185	59.56	0.692	/
chr20	3848391	3859039	10648	DEL	MAVS	-310	3848701	92.96	0.692	/
chr1	245688801	245688926	125	DEL	KIF26B	313	245688488	21.03	0.692	/
chr12	191688	204317	12629	DEL	SLC6A12	315	191373	33.34	0.692	/
chr6	42071262	42082262	11000	DEL	TAF8	317	42070945	44.15	0.692	Partial agenesis of the corpus callosum;Severe global developmental delay;Microcephaly|Neurodevelopmental disorder with severe motor impairment, absent language, cerebral hypomyelination, and brain atrophy/
chr6	5335835	5459461	123626	DEL	FARS2	-318	5459779	21.2	0.692	Combined oxidative phosphorylation defect type 14|Hereditary spastic paraplegia 77/
chr1	153093077	153209826	116749	DEL	LELP1,SPRR2E,SPRR2F,SPRR2G	321	153092756	18.14	0.692	////
chr12	6866688	6873120	6432	DEL	SPSB2,TPI1	321	6866367	24.73	0.692	Triosephosphate isomerase deficiency//
chr18	495000	515582	20582	DEL	COLEC12	324	515258	23.63	0.692	/
chr13	51972192	52006572	34380	DEL	ATP7B	-327	51972519	40.52	0.692	Hand tremor;Kayser-Fleischer ring|Wilson disease/Inborn genetic diseases/
chr4	999212	1186212	187000	DEL	FGFRL1,IDUA,RNF212,SPON2	329	998883	101.88	0.692	//Hurler syndrome|Mucopolysaccharidosis type 1|Mucopolysaccharidosis, MPS-I-S;Hurler syndrome;Mucopolysaccharidosis, MPS-I-H/S/Interstitial pneumonitis//
chr5	180622315	180623091	776	DEL	FLT4	330	180621985	25.12	0.692	Congenital heart defects, multiple types, 7/Hereditary lymphedema type I/Inborn genetic diseases/
chr11	398983	424386	25403	DEL	ANO9,PKP3,SIGIRR	-334	399317	21.73	0.692	///
chr1	169553825	169559060	5235	DEL	F5	-335	169554160	54.9	0.692	Thrombophilia due to activated protein C resistance/Factor V deficiency|Thromboembolism/
chr12	410443	601555	191112	CPX	CCDC77,NINJ2	-346	410789	24.49	0.692	//
chr12	676834	965834	289000	DEL	RAD52,WNK1	347	676487	65.04	0.692	Neuropathy, hereditary sensory and autonomic, type 2A;Pseudohypoaldosteronism type 2C|Pseudohypoaldosteronism type 2C|Neuropathy, hereditary sensory and autonomic, type 2A/Inborn genetic diseases//
chr11	5450511	5460853	10342	DEL	OR51I2	348	5450163	21.95	0.692	/
chr1	78125228	78133295	8067	DEL	GIPC2	350	78124878	8	0.692	/
chr20	2584354	2648354	64000	DEL	TMC2	-350	2648704	31.08	0.692	/
chr2	61157612	61163029	5417	DEL	C2orf74	-354	61163383	20.55	0.692	/
chr11	89476413	89565673	89260	INS	NOX4	354	89476059	35.17	0.692	/
chr20	56402910	56514974	112064	DEL	CASS4,CSTF1,GCNT7,RTFDC1	-358	56403268	31.5	0.692	////
chr1	247864733	247864828	95	INS	TRIM58	-367	247865195	22.66	0.685	/
chr3	184369924	184372949	3025	DEL	THPO	367	184372582	31.05	0.685	Inborn genetic diseases/Thrombocythemia 1/Thrombocytopenia/
chr6	6171796	6177675	5879	DEL	F13A1	369	6171427	82.04	0.685	Factor XIII, A subunit, deficiency of|Thrombophilia due to thrombin defect/Hereditary factor XIII deficiency disease/
chr10	6166328	6210582	44254	INS	PFKFB3	-369	6210951	18.93	0.685	/
chr15	84906061	84911550	5489	CPX	SLC28A1	372	84911178	24.67	0.685	/
chr2	100009426	100019812	10386	INS	AFF3	-375	100020187	39.24	0.656	AFF3-related neurodevelopmental disorders|KINSSHIP SYNDROME/AFF3-associated disorder/
chr6	578034	605812	27778	DEL	EXOC2	-376	578410	93.37	0.656	NEURODEVELOPMENTAL DISORDER WITH DYSMORPHIC FACIES AND CEREBELLAR HYPOPLASIA/
chrX	2783739	2797762	14023	DEL	XG	377	2783362	28.28	0.656	/
chr1	156227999	156237726	9727	INS	PMF1,PMF1-BGLAP	378	156237348	125.75	0.656	//
chrX	154505669	154513676	8000	DEL	FAM3A	378	154505291	350.68	0.656	/
chr16	121820	543012	421193	CPX	NPRL3	-380	543392	37.83	0.656	Epilepsy, familial focal, with variable foci 3|Intellectual disability/
chr3	149321512	149325913	4401	DEL	TM4SF18	381	149325532	24.83	0.656	/
chr22	29061492	29065044	3552	DEL	C22orf31	381	29061111	46.27	0.656	/
chr7	154040314	154063915	23601	INS	DPP6	384	154063531	22.26	0.656	Intellectual disability, autosomal dominant 33/Schizophrenia/
chr7	3991078	4098993	107915	DEL	SDK1	-384	4099377	31.25	0.656	/
chr19	1805867	1807713	1846	DEL	ATP8B3	385	1805482	37.29	0.656	/
chr11	5226163	5227555	1392	DEL	HBB	-387	5227942	85.42	0.656	HEMOGLOBIN M (SASKATOON)|HEMOGLOBIN M (RADOM) METHEMOGLOBINEMIA, BETA TYPE|beta Thalassemia|Inborn genetic diseases/HEMOGLOBIN M (MILWAUKEE 2)|HEMOGLOBIN M (HYDE PARK)|HEMOGLOBIN M (AKITA)|Methemoglobinemia, beta-globin type/HEMOGLOBIN BRISBANE|HEMOGLOBIN GREAT LAKES|Erythrocytosis, familial, 6/HEMOGLOBIN GENOVA|HEMOGLOBIN HYOGO|Hemoglobinopathy/HEMOGLOBIN TERRE HAUTE|Beta-plus-thalassemia/Beta z…
chr19	53601760	53602664	904	DEL	CTB-167G5.5	389	53601371	107.13	0.656	/
chr17	82911332	82912163	831	DEL	TBCD	392	82911771	25.11	0.656	Early-onset progressive diffuse brain atrophy-microcephaly-muscle weakness-optic atrophy syndrome/
chr11	134185935	134481160	295224	CPX	ACAD8,GLB1L3,NCAPD3,THYN1,VPS26B	392	134480768	24.24	0.656	//Microcephaly 22, primary, autosomal recessive//Deficiency of isobutyryl-CoA dehydrogenase/
chr3	52396193	52397252	1059	CPX	DNAH1	-397	52396590	16.01	0.656	Ciliary dyskinesia, primary, 37|Spermatogenic failure 18;Ciliary dyskinesia, primary, 37/Non-syndromic male infertility due to sperm motility disorder/Ciliary dyskinesia, primary, 37;Spermatogenic failure 18/Primary ciliary dyskinesia/
chr11	56169540	56181454	11914	DEL	OR5J2	-401	56169941	7.62	0.656	/
chr6	41154066	41154086	74	INS	TREML1	-403	41154489	16.57	0.656	/
chr3	49299134	49303861	4727	INS	USP4	406	49298728	29.59	0.656	/
chrX	1412107	1423107	11000	INS	ASMTL	407	1411700	51.25	0.656	///
chr5	177505161	177509068	3907	DEL	DOK3	-411	177505572	71.34	0.656	/
chr1	32895566	32895567	2	DEL	TMEM54	-12	32895579	27.6183	0.644	/
chr2	18563795	18563799	5	DEL	NT5C1B	12	18563783	13.4415	0.644	/
chr3	196238823	196238824	2	INS	PCYT1A	12	196238811	296.115	0.644	Spondylometaphyseal dysplasia-cone-rod dystrophy syndrome|Inborn genetic diseases/
chr6	169663697	169663756	60	DEL	WDR27	12	169663685	119.487	0.644	/
chr8	27294155	27294159	5	INS	TRIM35	12	27294143	19.5469	0.644	/
chr9	133332065	133332066	2	INS	SURF6	12	133332053	19.3481	0.644	/
chr14	22124029	22124030	2	DEL	TRAV26-1	12	22124017	59.3757	0.644	/
chr14	73263931	73263965	35	DEL	PAPLN	12	73263919	27.2975	0.644	/
chr16	4765597	4765598	2	INS	ZNF500	-12	4765610	131.981	0.644	/
chr17	82586178	82586275	98	INS	FOXK2	12	82586263	51.8795	0.644	/
chr17	82586178	82586275	98	INS	FOXK2	12	82586263	51.8795	0.644	/
chr17	82586178	82586275	98	INS	FOXK2	12	82586263	51.8795	0.644	/
chrX	154030661	154030668	8	DEL	MECP2	-12	154030680	785.79	0.644	Autism, susceptibility to, X-linked 3;Severe neonatal-onset encephalopathy with microcephaly;X-linked intellectual disability-psychosis-macroorchidism syndrome;Rett syndrome;Syndromic X-linked intellectual disability Lubs type/X-linked intellectual disability-psychosis-macroorchidism syndrome;Syndromic X-linked intellectual disability Lubs type/Intellectual disability;Epilepsy/Epileptic encephalo…
chr2	18563796	18563797	2	DEL	NT5C1B	13	18563783	13.4415	0.644	/
chr3	196947452	196947453	2	DEL	PIGZ	13	196947439	51.3018	0.644	/
chr8	144415080	144415081	2	DEL	SLC39A4	13	144415067	98.9199	0.644	Hereditary acrodermatitis enteropathica/
chr14	22124030	22124031	2	INS	TRAV26-1	13	22124017	59.3757	0.644	/
chr15	72737518	72737519	2	DEL	BBS4	13	72737505	39.1014	0.644	Retinal dystrophy|Bardet-Biedl syndrome|Bardet-Biedl syndrome 4/Intellectual disability/
chr16	88534106	88534236	131	DEL	ZFPM1	13	88534223	18.3353	0.644	/
chr17	82586178	82586276	99	INS	FOXK2	13	82586263	51.8795	0.644	/
chr18	8824950	8824952	3	DEL	MTCL1	13	8824937	46.9475	0.644	/
chr19	40744135	40744136	2	INS	C19orf54	13	40744122	42.5892	0.644	/
chr22	40409523	40409527	5	DEL	AL022238.4,SGSM3	-13	40409540	52.2757	0.644	//
chr3	195788589	195788629	41	INS	MUC4	-14	195788643	27.1238	0.644	Hepatocellular carcinoma|Lung cancer|Small cell lung carcinoma/
chr6	143503953	143503954	2	DEL	FUCA2	-14	143503968	22.0786	0.644	/
chr7	138747559	138747561	3	DEL	ATP6V0A4	-14	138747575	15.7852	0.644	Autosomal recessive distal renal tubular acidosis|Renal tubular acidosis, distal, 3, with or without sensorineural hearing loss/Distal renal tubular acidosis/Inborn genetic diseases/
chr8	142670129	142670138	10	DEL	JRK	14	142670115	49.7917	0.644	/
chr9	137565154	137565156	3	DEL	DPH7	14	137565140	12.825	0.644	/
chr14	22124031	22124032	2	INS	TRAV26-1	14	22124017	59.3757	0.644	/
chr14	22124031	22124032	2	INS	TRAV26-1	14	22124017	59.3757	0.644	/
chr14	105842003	105842026	24	INS	IGHD	14	105841989	62.36	0.644	/
chr19	5131538	5131643	106	DEL	KDM4B	-14	5131657	42.8193	0.644	Neurodevelopmental delay|Intellectual developmental disorder, autosomal dominant 65/Syndromic global developmental delay/Neurodevelopmental disorder/
chrX	154030639	154030666	28	DEL	MECP2	-14	154030680	785.79	0.644	Autism, susceptibility to, X-linked 3;Severe neonatal-onset encephalopathy with microcephaly;X-linked intellectual disability-psychosis-macroorchidism syndrome;Rett syndrome;Syndromic X-linked intellectual disability Lubs type/X-linked intellectual disability-psychosis-macroorchidism syndrome;Syndromic X-linked intellectual disability Lubs type/Intellectual disability;Epilepsy/Epileptic encephalo…
chr1	1960009	1960011	3	DEL	CFAP74	-15	1960026	146.944	0.644	/
chr1	1960010	1960011	2	DEL	CFAP74	-15	1960026	146.944	0.644	/
chr1	247895755	247895756	2	INS	OR2W3	15	247895740	97.4851	0.644	/
chr3	196238795	196238796	2	DEL	PCYT1A	-15	196238811	296.115	0.644	Spondylometaphyseal dysplasia-cone-rod dystrophy syndrome|Inborn genetic diseases/
chr6	70270323	70270324	2	DEL	COL9A1	-15	70270339	30.7194	0.644	Sensorineural hearing loss disorder/COL9A1-Related Disorders/
chr7	138747559	138747560	2	DEL	ATP6V0A4	-15	138747575	15.7852	0.644	Autosomal recessive distal renal tubular acidosis|Renal tubular acidosis, distal, 3, with or without sensorineural hearing loss/Distal renal tubular acidosis/Inborn genetic diseases/
chr9	131605126	131605127	2	DEL	RAPGEF1	15	131605111	35.6758	0.644	/
chr11	6602227	6602229	3	DEL	RRP8	-15	6602244	25.9561	0.644	/
chr15	42389000	42389002	3	DEL	CAPN3	15	42388985	38.1857	0.644	Autosomal recessive limb-girdle muscular dystrophy type 2A|Autosomal recessive limb-girdle muscular dystrophy|Autosomal recessive limb-girdle muscular dystrophy type 2A;Muscular dystrophy, limb-girdle, autosomal dominant 4/Abnormality of the musculature|Limb-girdle muscular dystrophy/Muscle weakness;Myopathy;Absent Achilles reflex/
chr15	84643474	84643475	2	INS	WDR73	-15	84643490	35.5069	0.644	Inborn genetic diseases|Galloway-Mowat syndrome 1/Abnormality of the nervous system/Dyskinesia;Seizure/Dystonic disorder/
chr15	84643474	84643475	2	DEL	WDR73	-15	84643490	35.5069	0.644	Inborn genetic diseases|Galloway-Mowat syndrome 1/Abnormality of the nervous system/Dyskinesia;Seizure/Dystonic disorder/
chr16	685448	685449	2	DEL	WDR24	-15	685464	21.387	0.644	/
chr17	41501303	41501304	2	INS	KRT13	-15	41501319	22.9735	0.644	/
chr21	42855675	42855684	10	DEL	WDR4	-15	42855699	71.4179	0.644	Microcephaly, growth deficiency, seizures, and brain malformations/Galloway-Mowat syndrome 6|Galloway-Mowat syndrome/
chr22	24543977	24543982	6	DEL	GUCD1	15	24543962	34.4302	0.644	/
chr1	1090586	1090589	4	DEL	C1orf159	-16	1090605	321.66	0.644	/
chr2	222694431	222694432	2	DEL	MOGAT1	16	222694415	25.9856	0.644	/
chr6	2890256	2890257	2	INS	SERPINB9	16	2890240	136.848	0.644	/
chr6	31026304	31026306	3	INS	MUC22	-16	31026322	20.2137	0.644	/
chr7	143398927	143398928	2	DEL	EPHA1	-16	143398944	22.5955	0.644	/
chr10	133088919	133088920	2	DEL	ADGRA1	-16	133088936	14.5712	0.644	/
chr11	8100602	8100604	3	INS	TUB	-16	8100620	217.937	0.644	Retinal dystrophy and obesity/
chr13	39687574	39687575	2	DEL	COG6	-16	39687591	29.3093	0.644	COG6-ongenital disorder of glycosylation;Hypohidrosis-enamel hypoplasia-palmoplantar keratoderma-intellectual disability syndrome/Hypohidrosis-enamel hypoplasia-palmoplantar keratoderma-intellectual disability syndrome;COG6-ongenital disorder of glycosylation/
chr13	63737628	63737708	81	DEL	OR7E156P	16	63737692	15.6439	0.644	/
chr13	63737548	63737708	161	DEL	OR7E156P	16	63737692	15.6439	0.644	/
chr21	42855681	42855683	3	DEL	WDR4	-16	42855699	71.4179	0.644	Microcephaly, growth deficiency, seizures, and brain malformations/Galloway-Mowat syndrome 6|Galloway-Mowat syndrome/
chr22	40419143	40419144	2	INS	MRTFA	16	40419127	137.865	0.644	Immunodeficiency 66/
chrX	153935311	153935312	2	INS	RENBP	-16	153935328	26.1606	0.644	/
chr1	150509690	150509691	2	DEL	ECM1	17	150509673	17.0787	0.644	Lipid proteinosis/
chr2	170369244	170369245	2	INS	MYO3B	-17	170369262	27.0383	0.644	/
chr10	104624595	104624601	7	DEL	AL161646.2	-17	104624618	27.0321	0.644	/
chr16	552529	552603	75	DEL	CAPN15	17	552512	161.226	0.644	Oculogastrointestinal-neurodevelopmental syndrome/
chr18	22415775	22415776	2	DEL	CTAGE1	17	22415758	23.2308	0.644	/
chr19	2037795	2037796	2	DEL	MKNK2	-17	2037813	24.9812	0.644	/
chr21	45498313	45498332	20	DEL	SLC19A1	17	45498296	39.2542	0.644	Megaloblastic anemia, folate-responsive/
chr21	45498313	45498389	77	DEL	SLC19A1	17	45498296	39.2542	0.644	Megaloblastic anemia, folate-responsive/
chr21	45498313	45498332	20	INS	SLC19A1	17	45498296	39.2542	0.644	Megaloblastic anemia, folate-responsive/
chrX	102127461	102127462	2	DEL	TCEAL2	-17	102127479	40.5376	0.644	/
chr1	67042296	67042297	2	INS	SLC35D1	18	67042278	27.526	0.644	Schneckenbecken dysplasia/
chr1	67042296	67042297	2	DEL	SLC35D1	18	67042278	27.526	0.644	Schneckenbecken dysplasia/
chr4	93238440	93238441	2	DEL	GRID2	18	93238422	32.3399	0.644	Autosomal recessive spinocerebellar ataxia 18/Inborn genetic diseases/Schizophrenia/
chr7	44566323	44566324	2	DEL	DDX56	-18	44566342	9.56567	0.644	/
chr10	104624592	104624600	9	DEL	AL161646.2	-18	104624618	27.0321	0.644	/
chr11	77084989	77084990	2	DEL	CAPN5	18	77084971	55.5624	0.644	Proliferative vitreoretinopathy/
chr12	865140	865141	2	INS	WNK1	-18	865159	105.8	0.644	Neuropathy, hereditary sensory and autonomic, type 2A;Pseudohypoaldosteronism type 2C|Pseudohypoaldosteronism type 2C|Neuropathy, hereditary sensory and autonomic, type 2A/Inborn genetic diseases/
chr14	73263901	73263969	69	DEL	PAPLN	-18	73263919	27.2975	0.644	/
chr14	73263901	73264038	138	DEL	PAPLN	-18	73263919	27.2975	0.644	/
chr14	73263776	73263901	126	DEL	PAPLN	-18	73263919	27.2975	0.644	/
chr17	81868794	81868799	6	DEL	ARHGDIA	18	81868776	36.4812	0.644	Nephrotic syndrome, type 8/
chr17	82586196	82586245	50	INS	FOXK2	-18	82586263	51.8795	0.644	/
chrX	150769100	150769101	2	DEL	CD99L2	-18	150769119	126.892	0.644	/
chr3	195788662	195788666	5	INS	MUC4	19	195788643	27.1238	0.644	Hepatocellular carcinoma|Lung cancer|Small cell lung carcinoma/
chr5	176891128	176891129	2	INS	HK3	-19	176891148	23.0125	0.644	/
chr17	82586196	82586244	49	DEL	FOXK2	-19	82586263	51.8795	0.644	/
chr21	45504523	45504531	9	DEL	COL18A1	19	45504504	36.6619	0.644	Glaucoma, primary closed-angle|Knobloch syndrome/early onset and severe retinal dystrophy/Retinitis pigmentosa/Retinal dystrophy/
chrX	154478834	154478836	3	INS	LAGE3	-19	154478855	35.0935	0.644	Galloway-Mowat syndrome 2, X-linked/
chr14	88499040	88501556	2516	CPX	PTPN21	419	88498621	33.51	0.629	/
chr2	48593261	48608205	14944	DEL	STON1	420	48607785	17.23	0.629	/
chr12	12075439	12100287	24848	DEL	BCL2L14	-421	12100708	30.24	0.629	/
chr15	42139952	42146153	6201	DEL	PLA2G4F	423	42145730	28.67	0.629	/
chr4	105965577	105968227	2650	DEL	NPNT	424	105965153	37.34	0.629	/
chr4	3444168	3445098	930	DEL	HGFAC	-425	3445523	18.02	0.629	/
chr10	133267882	133268574	692	DEL	ADAM8	426	133267456	29.87	0.629	/
chr7	3157233	3167527	10294	DEL	AC091801.1	-434	3157667	65.36	0.629	/
chr1	17336224	17352103	15879	INS	PADI4	437	17351666	38.85	0.629	/
chrX	152937043	152938473	1430	DEL	ZNF185	-441	152937484	478.36	0.629	/
chrX	152937042	152938418	1376	DEL	ZNF185	-442	152937484	478.36	0.629	/
chr19	4362759	4368540	5781	DEL	SH3GL1	445	4362314	36.4	0.629	/
chr8	69578491	69630917	52426	DEL	SULF1	-446	69631363	15.2	0.629	/
chr16	89588781	89588886	105	DEL	CPNE7	447	89588334	69.14	0.629	/
chrX	85336594	85354295	17700	DEL	POF1B	447	85336147	49.04	0.629	/
chr13	113428874	113432849	3975	DEL	ADPRHL1	-448	113429322	28.18	0.629	/
chr1	246265662	246363139	97477	DEL	SMYD3	-455	246266117	89.22	0.629	/
chr9	132927799	132931879	4080	INS	TSC1	-460	132932339	23.81	0.629	Tuberous sclerosis syndrome|Tuberous sclerosis 1|Lymphangiomyomatosis;Tuberous sclerosis 1;Isolated focal cortical dysplasia type II|Hereditary cancer-predisposing syndrome/Isolated focal cortical dysplasia type II;Tuberous sclerosis 1;Lymphangiomyomatosis/Cortical tubers;Adenoma sebaceum/
chr21	30371904	30382081	10177	DEL	KRTAP13-2	463	30381618	75.41	0.629	/
chr13	25496681	25629614	132933	INS	ATP8A2	-464	25630078	34.25	0.629	Inborn genetic diseases|Cerebellar ataxia, intellectual disability, and dysequilibrium syndrome 4/Dysequilibrium syndrome/
chr17	82315281	82320072	4791	DEL	CD7	-465	82320537	38.69	0.629	/
chrX	48767668	48774635	6966	DEL	GLOD5	465	48774170	163.89	0.629	/
chr20	957545	969186	11641	DEL	RSPO4	-466	958011	22.12	0.629	Inborn genetic diseases/Anonychia/
chr3	40375285	40407114	31829	DEL	ENTPD3	-468	40407582	26.44	0.629	/
chr10	127522946	127552430	29484	DEL	NPS	471	127522475	17.3	0.629	/
chr19	1050371	1050973	602	DEL	ABCA7	471	1049900	19.2	0.629	/
chr15	84993568	85151419	157851	DEL	PDE8A	-476	84994044	14.11	0.629	/
chr20	3199447	3200408	961	DEL	DDRGK1	-477	3200885	8.5	0.629	Spondyloepimetaphyseal dysplasia, Shohat type/
chr8	484791	496674	11883	DEL	TDRP	-480	485271	61.47	0.629	/
chr1	241651746	241653622	1876	DEL	WDR64	-484	241654106	33.48	0.629	/
chr19	57154799	57163723	8924	INS	DUXA	486	57163237	65.51	0.629	/
chr4	4432610	4436208	3598	DEL	STX18	-487	4436695	15.86	0.629	/
chr1	169609434	169611942	2508	DEL	SELP	-488	169609922	80.7	0.608	Premature coronary artery atherosclerosis/
chr6	162414512	162458384	43872	DEL	PARK2	489	162457895	41.82	0.608	/
chr3	197426250	197541427	115177	DEL	BDH1	490	197540937	32.95	0.608	/
chr12	3682876	3730852	47976	DEL	EFCAB4B	490	3730362	48.69	0.608	/
chr19	58350474	58350601	127	DEL	A1BG	491	58349983	9.72	0.608	/
chrX	152936992	152938834	1842	DEL	ZNF185	-492	152937484	478.36	0.608	/
chr11	3800621	3821580	20959	DEL	PGAP2	494	3800127	13.74	0.608	Hyperphosphatasia with intellectual disability syndrome 3/
chrX	152936990	152938919	1929	DEL	ZNF185	-494	152937484	478.36	0.608	/
chrX	155542138	155561039	18901	INS	TMLHE	494	155560545	166.51	0.608	Cerebellar vermis hypoplasia;Corpus callosum, agenesis of|Congenital cerebellar hypoplasia/Epsilon-trimethyllysine hydroxylase deficiency/Schizophrenia/
chr3	188356198	188421516	65318	DEL	LPP	499	188421017	35.08	0.608	Acute myeloid leukemia/Schizophrenia/
chr19	54239614	54240224	610	DEL	LILRA6	501	54239113	25.62	0.608	/
chr2	74220	246626	172406	DEL	SH3YL1	-501	247127	26.99	0.608	/
chr8	143328940	143330225	1285	DEL	TOP1MT	503	143329722	87.62	0.608	/
chr17	914673	1091153	176480	DEL	ABR,NXN,TIMM22	-504	915177	145.83	0.608	Combined oxidative phosphorylation deficiency 43/Robinow syndrome, autosomal recessive 2//
chr9	2695000	2825600	130600	DEL	KCNV2,KIAA0020	-507	2695507	45.16	0.608	/Cone dystrophy with supernormal rod response|Progressive cone dystrophy (without rod involvement)|Stargardt disease/cone dystrophy with supernormal rod electroretinogram/Retinal dystrophy/
chr4	128010695	128018833	8138	INS	C4orf29	-508	128019341	27.02	0.608	/
chr10	12116694	12120193	3499	DEL	DHTKD1	508	12119685	16.22	0.608	2-aminoadipic 2-oxoadipic aciduria|Charcot-Marie-Tooth disease axonal type 2Q;2-aminoadipic 2-oxoadipic aciduria/
chr19	1527034	1530455	3421	DEL	PLK5	509	1529946	21.62	0.608	/
chr15	45059692	45061863	2171	DEL	SORD	-510	45062373	18.54	0.608	Sorbitol dehydrogenase deficiency with peripheral neuropathy/
chrX	152936404	152936972	568	DEL	ZNF185	-512	152937484	478.36	0.608	/
chrX	152936970	152938539	1569	DEL	ZNF185	-514	152937484	478.36	0.608	/
chr8	427822	461756	33934	DEL	FBXO25	518	427304	46.38	0.608	/
chr3	36441891	36444389	2498	DEL	STAC	-520	36444909	59.49	0.608	/
chr1	247763026	247931894	168868	DEL	OR11L1,OR14A16,OR2T8,OR2W3,TRIM58	521	247762505	72.33	0.608	/////
chr1	151026925	151028333	1408	DEL	PRUNE	-528	151027453	76.05	0.608	/
chr5	135460	308647	173187	DEL	AHRR,CCDC127,LRRC14B,PDCD6,PLEKHG4B,SDHA	536	308111	32.9	0.608	Hereditary cancer-predisposing syndrome|Paragangliomas 5;Mitochondrial complex II deficiency, nuclear type 1|Neurodegeneration with ataxia and late-onset optic atrophy|Paragangliomas 5;Mitochondrial complex II deficiency, nuclear type 1;Dilated cardiomyopathy 1GG;Neurodegeneration with ataxia and late-onset optic atrophy/Mitochondrial complex II deficiency, nuclear type 1;Paragangliomas 5|Mitocho…
chr11	82818110	82826174	8064	DEL	PRCP	539	82825635	8.68	0.608	/
chr22	37506946	37508592	1646	DEL	CARD10	540	37506406	23.61	0.608	Immunodeficiency 89 and autoimmunity/
chr16	14245267	14245278	199	CPX	MKL2	543	14244724	45.4	0.608	/
chr7	142060200	142065800	5600	INS	MGAM	-550	142060750	26.06	0.608	/
chr16	1948795	1952416	3621	DEL	RPL3L	-550	1952966	36.07	0.608	Cardiomyopathy, dilated, 2D/
chr17	3731917	3737091	5174	DEL	ITGAE	-551	3732468	14.85	0.608	/
chr9	132324613	132334613	10000	DEL	SETX	-552	132335165	43.96	0.608	Spinocerebellar ataxia, autosomal recessive, with axonal neuropathy 2|Amyotrophic lateral sclerosis type 4;Spinocerebellar ataxia, autosomal recessive, with axonal neuropathy 2/Ataxia, early-onset, with oculomotor apraxia and hypoalbuminemia/Frontotemporal dementia|Inborn genetic diseases/Spastic ataxia/
chr16	89912591	90095092	182501	DEL	C16orf3,CENPBD1,DBNDD1,DEF8,GAS8,MC1R,PRDM7,TUBB3	556	89912035	16.68	0.608	Fibrosis of extraocular muscles, congenital, 3A, with or without extraocular involvement/Complex cortical dysplasia with other brain malformations 1/Abnormal cerebral morphology/Inborn genetic diseases/Spastic ataxia/Lissencephaly//Malignant Melanoma Susceptibility|Melanoma, cutaneous malignant, susceptibility to, 5|Tyrosinase-positive oculocutaneous albinism|Skin and Hair Hypopigmentation/Skin/h…
chr19	15120925	15154487	33562	DEL	ILVBL	-556	15121481	19.26	0.608	/
chr12	550955	562064	11109	DEL	B4GALNT3	-562	562626	35.42	0.596	/
chr20	63348517	63415420	66904	DEL	CHRNA4,KCNQ2	-563	63349080	31.78	0.596	Developmental and epileptic encephalopathy, 7|Developmental and epileptic encephalopathy, 7;Seizures, benign familial neonatal, 1|Early infantile epileptic encephalopathy with suppression bursts/Seizures, benign familial neonatal, 1;Developmental and epileptic encephalopathy, 7/Developmental and epileptic encephalopathy, 1/Seizure;Generalized hypotonia/Epileptic encephalopathy/Inborn genetic dise…
chr4	147852332	148006329	153997	INS	ARHGAP10	-563	148006892	27.23	0.596	/
chr12	1262291	1264380	2089	DEL	ERC1	-564	1262855	85.06	0.596	Macrocephaly, dysmorphic facies, and psychomotor retardation/
chr14	92374655	92481656	107001	INS	SLC24A4	568	92374087	33.72	0.596	Amelogenesis imperfecta hypomaturation type 2A5/
chr7	146763307	146842908	79601	INS	CNTNAP2	570	146762737	14.14	0.596	Childhood epilepsy with centrotemporal spikes|Cortical dysplasia-focal epilepsy syndrome|Inborn genetic diseases/Schizoaffective disorder, depressive type/Pitt-Hopkins-like syndrome/Autism spectrum disorder/Neurodevelopmental delay/Intellectual disability/
chr19	54358391	54367393	9000	DEL	LAIR1	572	54357819	9.62	0.596	/
chr16	85632510	85635955	3445	DEL	GSE1	574	85635381	65.12	0.596	/
chr18	3274748	3284550	9802	DEL	MYL12B	-575	3275323	52.52	0.596	/
chr9	136849589	136849654	65	DEL	PHPT1	577	136849012	25.78	0.596	/
chr17	3632080	3684932	52852	DEL	CTNS,EMC6,P2RX5,P2RX5-TAX1BP3,SHPK,TAX1BP3	-577	3685509	82.63	0.596	TAX1BP3-related arrhythmogenic right ventricular cardiomyopathy|Primary familial dilated cardiomyopathy/////Cystinosis, atypical nephropathic|Juvenile nephropathic cystinosis|Nephropathic cystinosis|Cystinosis|Nephropathic cystinosis;Ocular cystinosis;Juvenile nephropathic cystinosis/Inborn genetic diseases|Juvenile nephropathic cystinosis;Ocular cystinosis;Nephropathic cystinosis/Juvenile nephro…
chr22	43062328	43077976	15648	INS	TTLL1	578	43077398	20.1	0.586	/
chr12	9603709	9613534	9825	DEL	KLRB1	579	9603130	22.76	0.586	/
chr17	83012808	83018574	5766	DEL	B3GNTL1	-579	83013387	41.29	0.586	/
chrX	152936904	152938931	2027	DEL	ZNF185	-580	152937484	478.36	0.586	/
chr10	73169873	73241067	71194	CPX	FAM149B1	580	73240487	21.43	0.586	Joubert syndrome 36|Joubert syndrome/
chr10	131129975	131135478	5503	DEL	TCERG1L	-581	131130556	24.18	0.586	/
chr14	60936512	61082791	146279	DEL	MNAT1,SLC38A6,TRMT5	582	61082209	62.08	0.586	Combined oxidative phosphorylation defect type 26///
chr17	242209	248209	6000	INS	RPH3AL	-584	242793	14.72	0.586	/
chr6	162145043	162226736	81693	DEL	PARK2	-586	162145629	49.52	0.575	/
chr1	1090577	1090625	49	DEL	C1orf159	20	1090605	321.66	0.563	/
chr5	178223444	178223445	2	DEL	PHYKPL	-20	178223465	24.6741	0.563	Phosphohydroxylysinuria/
chr8	116697101	116697102	2	DEL	EIF3H	20	116697081	24.9815	0.563	/
chr11	284635	284637	3	INS	NLRP6	-20	284657	174.905	0.563	/
chr19	49932502	49932516	15	INS	ATF5	20	49932482	14.4908	0.563	/
chr21	45498316	45498327	12	DEL	SLC19A1	20	45498296	39.2542	0.563	Megaloblastic anemia, folate-responsive/
chrX	153781114	153781115	2	DEL	SRPK3	-20	153781135	21.1001	0.563	/
chrX	154030654	154030660	7	DEL	MECP2	-20	154030680	785.79	0.563	Autism, susceptibility to, X-linked 3;Severe neonatal-onset encephalopathy with microcephaly;X-linked intellectual disability-psychosis-macroorchidism syndrome;Rett syndrome;Syndromic X-linked intellectual disability Lubs type/X-linked intellectual disability-psychosis-macroorchidism syndrome;Syndromic X-linked intellectual disability Lubs type/Intellectual disability;Epilepsy/Epileptic encephalo…
chr1	108725763	108725764	2	INS	FNDC7	-21	108725785	40.8797	0.563	/
chr2	98378168	98378169	2	INS	CNGA3	21	98378147	152.404	0.563	Achromatopsia 2|Retinal dystrophy/Cone-rod dystrophy/Cone dystrophy/maculopathy/
chr3	195788578	195788622	45	INS	MUC4	-21	195788643	27.1238	0.563	Hepatocellular carcinoma|Lung cancer|Small cell lung carcinoma/
chr3	195788578	195788622	45	INS	MUC4	-21	195788643	27.1238	0.563	Hepatocellular carcinoma|Lung cancer|Small cell lung carcinoma/
chr6	31026299	31026301	3	DEL	MUC22	-21	31026322	20.2137	0.563	/
chr12	865180	865181	2	DEL	WNK1	21	865159	105.8	0.563	Neuropathy, hereditary sensory and autonomic, type 2A;Pseudohypoaldosteronism type 2C|Pseudohypoaldosteronism type 2C|Neuropathy, hereditary sensory and autonomic, type 2A/Inborn genetic diseases/
chr16	57904823	57904824	2	INS	CNGB1	-21	57904845	84.8304	0.563	Autosomal recessive retinitis pigmentosa/Retinal dystrophy|Retinitis pigmentosa/Retinitis pigmentosa 45/
chr22	40409517	40409519	3	DEL	SGSM3	-21	40409540	52.2757	0.563	/
chr1	147909075	147909076	2	INS	GJA8	-22	147909098	35.951	0.563	Inborn genetic diseases|Cataract 1 multiple types/Anterior segment dysgenesis/Developmental cataract/Microphthalmia/
chr4	47576899	47576900	2	DEL	ATP10D	22	47576877	10.3761	0.563	/
chr7	100106504	100106505	2	DEL	AP4M1	-22	100106527	18.2728	0.563	Hereditary spastic paraplegia 50|Spastic paraplegia|AP-4 deficiency syndrome/Abnormality of the nervous system/Inborn genetic diseases/Intellectual disability/
chr10	69377031	69377032	2	INS	HK1	22	69377009	30.0621	0.563	Neurodevelopmental abnormality|Neurodevelopmental disorder with visual defects and brain anomalies|Charcot-Marie-Tooth disease type 4G/Hemolytic anemia due to hexokinase deficiency/Neurodevelopmental delay/
chr10	104624588	104624596	9	DEL	AL161646.2	-22	104624618	27.0321	0.563	/
chr15	41855360	41855367	8	INS	SPTBN5	-22	41855389	42.9749	0.563	/
chr18	2913397	2913398	2	DEL	EMILIN2	-22	2913420	40.8917	0.563	/
chr20	62709469	62709471	3	INS	NTSR1	22	62709447	89.8459	0.563	/
chr21	46412987	46413047	61	DEL	PCNT	-22	46413009	27.0431	0.563	Inborn genetic diseases|Microcephalic osteodysplastic primordial dwarfism type II/
chr21	46412987	46413107	121	DEL	PCNT	-22	46413009	27.0431	0.563	Inborn genetic diseases|Microcephalic osteodysplastic primordial dwarfism type II/
chr21	46412987	46413167	181	DEL	PCNT	-22	46413009	27.0431	0.563	Inborn genetic diseases|Microcephalic osteodysplastic primordial dwarfism type II/
chr1	1290277	1290281	5	DEL	SCNN1D	23	1290254	99.0018	0.563	/
chr1	247895763	247895767	5	INS	OR2W3	23	247895740	97.4851	0.563	/
chr6	169663605	169663662	58	DEL	WDR27	-23	169663685	119.487	0.563	/
chr9	137245395	137245399	5	INS	FAM166A	-23	137245422	33.2141	0.563	/
chr12	132621902	132621907	6	INS	P2RX2	-23	132621930	23.0761	0.563	Autosomal dominant nonsyndromic hearing loss 41/
chr19	1271636	1271637	2	DEL	CIRBP	23	1271613	19.0653	0.563	/
chr19	11357658	11357659	2	DEL	PLPPR2	23	11357635	15.0702	0.563	/
chrX	154030653	154030657	5	DEL	MECP2	-23	154030680	785.79	0.563	Autism, susceptibility to, X-linked 3;Severe neonatal-onset encephalopathy with microcephaly;X-linked intellectual disability-psychosis-macroorchidism syndrome;Rett syndrome;Syndromic X-linked intellectual disability Lubs type/X-linked intellectual disability-psychosis-macroorchidism syndrome;Syndromic X-linked intellectual disability Lubs type/Intellectual disability;Epilepsy/Epileptic encephalo…
chr1	26889081	26889082	2	DEL	GPN2	24	26889057	25.6033	0.563	/
chr2	240918786	240918788	3	INS	CROCC2	-24	240918812	33.212	0.563	/
chr4	3027926	3027928	3	DEL	GRK4	-24	3027952	23.944	0.563	/
chr5	180791670	180791672	3	INS	MGAT1	-24	180791696	99.7911	0.563	/
chr6	24650841	24650842	2	DEL	TDP2	24	24650817	26.124	0.563	Autosomal recessive cerebellar ataxia - epilepsy - intellectual disability syndrome due to TUD deficiency/Cerebellar ataxia/
chr9	5054827	5054829	3	INS	JAK2	-24	5054853	26.9597	0.563	Premature ovarian failure|Primary familial polycythemia due to EPO receptor mutation/ERYTHROCYTOSIS, JAK2-RELATED, SOMATIC/Acute myeloid leukemia/Thrombocythemia 3/
chr12	130424274	130424300	27	DEL	RIMBP2	-24	130424324	201.424	0.563	/
chr16	57904869	57904871	3	DEL	CNGB1	24	57904845	84.8304	0.563	Autosomal recessive retinitis pigmentosa/Retinal dystrophy|Retinitis pigmentosa/Retinitis pigmentosa 45/
chr1	11650756	11650757	2	DEL	FBXO2	25	11650731	54.3571	0.563	/
chr3	194642106	194642113	8	DEL	LSG1	-25	194642138	165.013	0.563	/
chr6	70102180	70102181	2	DEL	COL19A1	-25	70102206	31.6756	0.563	/
chr6	169663653	169663710	58	DEL	WDR27	25	169663685	119.487	0.563	/
chr7	93356038	93356042	5	DEL	VPS50	-25	93356067	41.8456	0.563	NEURODEVELOPMENTAL DISORDER WITH MICROCEPHALY, SEIZURES, AND NEONATAL CHOLESTASIS/
chr7	105613782	105613786	5	DEL	ATXN7L1	-25	105613811	36.4202	0.563	/
chr7	116250430	116250441	12	DEL	TES	-25	116250466	37.2901	0.563	/
chr8	492417	492421	5	DEL	TDRP	25	492392	86.1569	0.563	/
chr10	133088961	133088962	2	INS	ADGRA1	25	133088936	14.5712	0.563	/
chr15	89326918	89326922	5	DEL	POLG	25	89326893	23.1499	0.563	Mitochondrial DNA depletion syndrome 4b|Progressive sclerosing poliodystrophy|Progressive external ophthalmoplegia with mitochondrial DNA deletions, autosomal dominant 1/Progressive external ophthalmoplegia with mitochondrial DNA deletions, autosomal recessive 1/Progressive sclerosing poliodystrophy;Mitochondrial DNA depletion syndrome 4b/Sensory ataxic neuropathy, dysarthria, and ophthalmoparesi…
chrX	153786146	153786156	11	DEL	IDH3G	-25	153786181	25.2193	0.563	/
chr1	223750938	223750940	3	DEL	CAPN2	-26	223750966	15.8435	0.563	/
chr6	169663654	169663711	58	DEL	WDR27	26	169663685	119.487	0.563	/
chr10	11463000	11463002	3	DEL	USP6NL	-26	11463028	44.7345	0.563	/
chr16	72021211	72021212	2	INS	DHODH	26	72021185	26.2948	0.563	Miller syndrome/
chr16	81159716	81159717	2	INS	PKD1L2	26	81159690	34.6168	0.563	/
chr17	1708036	1708038	3	DEL	TLCD2	-26	1708064	80.2215	0.563	/
chr17	81122085	81122087	3	DEL	AATK	-26	81122113	29.2939	0.563	/
chr19	38410090	38410091	2	INS	RASGRP4	-26	38410117	28.8569	0.563	/
chr1	248441258	248441260	3	INS	OR2T7	-27	248441287	29.6435	0.563	/
chr3	195788578	195788670	93	INS	MUC4	27	195788643	27.1238	0.563	Hepatocellular carcinoma|Lung cancer|Small cell lung carcinoma/
chr16	88438967	88438972	6	DEL	ZNF469	-27	88438999	25.7682	0.563	Keratoconus 1|Brittle cornea syndrome 1|Cardiovascular phenotype/Fanconi anemia complementation group A/Ehlers-Danlos syndrome/
chr19	2811727	2811735	9	DEL	THOP1	-27	2811762	21.999	0.563	/
chr20	62709474	62709505	32	DEL	NTSR1	27	62709447	89.8459	0.563	/
chrX	129742180	129742181	2	DEL	XPNPEP2	-27	129742208	128.617	0.563	/
chr9	91725030	91725032	3	DEL	ROR2	-28	91725060	34.2826	0.563	Robinow syndrome, autosomal recessive, with aplasia/hypoplasia of phalanges and metacarpals/metatarsals|Brachydactyly type B1/Robinow syndrome, autosomal recessive, with brachy-syn-polydactyly|Autosomal recessive Robinow syndrome/
chr9	136286261	136286274	14	INS	CCDC187	-28	136286302	14.1803	0.563	/
chr19	2037775	2037785	11	INS	MKNK2	-28	2037813	24.9812	0.563	/
chr19	6746033	6746034	2	INS	TRIP10	28	6746005	25.4178	0.563	/
chr21	45990401	45990484	84	DEL	COL6A1	28	45990456	41.4159	0.563	Ullrich congenital muscular dystrophy 1, autosomal dominant|Bethlem myopathy 1/Abnormality of the musculature/Collagen 6-related myopathy/Proximal muscle weakness/
chr2	98378176	98378177	2	INS	CNGA3	29	98378147	152.404	0.563	Achromatopsia 2|Retinal dystrophy/Cone-rod dystrophy/Cone dystrophy/maculopathy/
chr11	795312	795396	85	DEL	SLC25A22	29	795367	20.6921	0.563	Early myoclonic encephalopathy|Early infantile epileptic encephalopathy with suppression bursts|Developmental and epileptic encephalopathy, 3/
chr12	865188	865189	2	INS	WNK1	29	865159	105.8	0.563	Neuropathy, hereditary sensory and autonomic, type 2A;Pseudohypoaldosteronism type 2C|Pseudohypoaldosteronism type 2C|Neuropathy, hereditary sensory and autonomic, type 2A/Inborn genetic diseases/
chr17	81868734	81868747	14	DEL	ARHGDIA	-29	81868776	36.4812	0.563	Nephrotic syndrome, type 8/
chr17	82586196	82586234	39	INS	FOXK2	-29	82586263	51.8795	0.563	/
chr21	45498325	45498344	20	DEL	SLC19A1	29	45498296	39.2542	0.563	Megaloblastic anemia, folate-responsive/
chr1	939427	939428	2	DEL	SAMD11	30	939397	23.0557	0.563	/
chr5	162859	162860	2	INS	PLEKHG4B	30	162829	150.463	0.563	/
chr6	135217876	135217878	3	DEL	MYB	30	135217846	35.7504	0.563	/
chr7	158668160	158668172	13	DEL	NCAPG2	-30	158668202	27.9607	0.563	Khan-Khan-Katsanis syndrome/
chr8	144415097	144415098	2	INS	SLC39A4	30	144415067	98.9199	0.563	Hereditary acrodermatitis enteropathica/
chr12	865127	865129	3	INS	WNK1	-30	865159	105.8	0.563	Neuropathy, hereditary sensory and autonomic, type 2A;Pseudohypoaldosteronism type 2C|Pseudohypoaldosteronism type 2C|Neuropathy, hereditary sensory and autonomic, type 2A/Inborn genetic diseases/
chr15	41505413	41505414	2	DEL	LTK	30	41505383	105.198	0.563	/
chr16	4765578	4765580	3	DEL	ZNF500	-30	4765610	131.981	0.563	/
chr16	57887913	57887914	2	DEL	CNGB1	-30	57887944	33.7761	0.563	Autosomal recessive retinitis pigmentosa/Retinal dystrophy|Retinitis pigmentosa/Retinitis pigmentosa 45/
chr17	82586196	82586293	98	INS	FOXK2	30	82586263	51.8795	0.563	/
chr17	82586196	82586293	98	INS	FOXK2	30	82586263	51.8795	0.563	/
chr19	40744091	40744092	2	INS	C19orf54	-30	40744122	42.5892	0.563	/
chrX	41347454	41347455	2	INS	DDX3X	30	41347424	79.3615	0.563	Cerebellar vermis hypoplasia;Intellectual disability, X-linked 102|Congenital cerebellar hypoplasia/Delayed speech and language development;Microcephaly;Global developmental delay/DDX3X-related X-linked intellectual disability/Marfanoid habitus and intellectual disability/Rare genetic intellectual disability/Neurodevelopmental abnormality/Neurodevelopmental disorder/Neurodevelopmental delay/Inbor…
chr1	54788048	54788050	3	DEL	TTC22	31	54788017	36.0322	0.563	/
chr1	223750934	223750935	2	DEL	CAPN2	-31	223750966	15.8435	0.563	/
chr2	15330653	15330654	2	INS	NBAS	-31	15330685	133.198	0.563	Infantile liver failure syndrome 2|Short stature-optic atrophy-Pelger-HuC+t anomaly syndrome;Infantile liver failure syndrome 2/Short stature-optic atrophy-Pelger-HuC+t anomaly syndrome;Infantile liver failure syndrome 2/Acute infantile liver failure due to synthesis defect of mtDNA-encoded proteins/Short stature-optic atrophy-Pelger-HuC+t anomaly syndrome/
chr3	195788521	195788612	92	DEL	MUC4	-31	195788643	27.1238	0.563	Hepatocellular carcinoma|Lung cancer|Small cell lung carcinoma/
chr6	2890271	2890273	3	INS	SERPINB9	31	2890240	136.848	0.563	/
chr16	81159721	81159722	2	INS	PKD1L2	31	81159690	34.6168	0.563	/
chr17	74795085	74795086	2	INS	TMEM104	-31	74795117	95.4939	0.563	/
chr22	22888252	22888263	12	INS	IGLL5	-31	22888294	31.2192	0.563	/
chr1	153777769	153777770	2	INS	SLC27A3	32	153777737	24.7008	0.563	/
chr1	201201831	201201832	2	INS	IGFN1	-32	201201864	18.4931	0.563	/
chr1	247895772	247895774	3	INS	OR2W3	32	247895740	97.4851	0.563	/
chr2	238098329	238098330	2	INS	SCLY	-32	238098362	60.8561	0.563	/
chr8	116697113	116697117	5	DEL	EIF3H	32	116697081	24.9815	0.563	/
chr12	132741854	132741856	3	DEL	ANKLE2	-32	132741888	110.664	0.563	Vanishing white matter disease;Intellectual disability;Hypotonia/Microcephaly 16, primary, autosomal recessive|Microcephaly/
chr16	1401555	1401574	20	DEL	UNKL	32	1401523	18.7531	0.563	/
chr17	8263238	8263239	2	INS	PFAS	-32	8263271	27.6764	0.563	/
chr3	194642098	194642105	8	DEL	LSG1	-33	194642138	165.013	0.563	/
chr4	968280	968334	55	INS	DGKQ	33	968247	23.5552	0.563	/
chr5	138951252	138951253	2	INS	SIL1	33	138951219	27.3161	0.563	Marinesco-Sj√∂gren syndrome/
chr10	16835064	16835065	2	DEL	CUBN	-33	16835098	35.0935	0.563	Imerslund-Grasbeck syndrome type 1;Proteinuria, chronic benign|Imerslund-Grasbeck syndrome/Proteinuria, chronic benign;Imerslund-Grasbeck syndrome type 1/Inborn genetic diseases/
chr19	2811729	2811858	130	DEL	THOP1	-33	2811762	21.999	0.563	/
chr19	2811729	2811858	130	INS	THOP1	-33	2811762	21.999	0.563	/
chr19	2811729	2811858	130	INS	THOP1	-33	2811762	21.999	0.563	/
chr19	2811729	2811815	87	INS	THOP1	-33	2811762	21.999	0.563	/
chr21	42855732	42855733	2	INS	WDR4	33	42855699	71.4179	0.563	Microcephaly, growth deficiency, seizures, and brain malformations/Galloway-Mowat syndrome 6|Galloway-Mowat syndrome/
chr21	45283300	45283350	51	DEL	POFUT2	33	45283267	19.5114	0.563	/
chr21	45990413	45990489	77	DEL	COL6A1	33	45990456	41.4159	0.563	Ullrich congenital muscular dystrophy 1, autosomal dominant|Bethlem myopathy 1/Abnormality of the musculature/Collagen 6-related myopathy/Proximal muscle weakness/
chr22	35323123	35323124	2	DEL	TOM1	33	35323090	21.4524	0.563	Immunodeficiency 85 and autoimmunity/
chr1	100731318	100731319	2	INS	VCAM1	34	100731284	78.7892	0.563	/
chr4	1832934	1832936	3	DEL	LETM1	-34	1832970	102.995	0.563	Global developmental delay|LETM1-associated clinical spectrum with predominant nervous system involvement|NEURODEGENERATION, CHILDHOOD-ONSET, WITH MULTISYSTEM INVOLVEMENT DUE TO MITOCHONDRIAL DYSFUNCTION/
chr10	99930319	99930324	6	INS	DNMBP	-34	99930358	26.758	0.563	Cataract 48/
chr11	8715569	8715586	18	DEL	ST5	-34	8715620	24.6388	0.563	/
chr14	73263953	73263987	35	INS	PAPLN	34	73263919	27.2975	0.563	/
chr14	73263953	73264089	137	INS	PAPLN	34	73263919	27.2975	0.563	/
chr14	73263953	73264021	69	INS	PAPLN	34	73263919	27.2975	0.563	/
chr14	73263953	73263987	35	INS	PAPLN	34	73263919	27.2975	0.563	/
chr14	73263953	73264056	104	DEL	PAPLN	34	73263919	27.2975	0.563	/
chr16	88438960	88438965	6	DEL	ZNF469	-34	88438999	25.7682	0.563	Keratoconus 1|Brittle cornea syndrome 1|Cardiovascular phenotype/Fanconi anemia complementation group A/Ehlers-Danlos syndrome/
chr16	89637547	89637548	2	DEL	DPEP1	-34	89637582	24.9097	0.563	/
chr17	81868810	81868811	2	DEL	ARHGDIA	34	81868776	36.4812	0.563	Nephrotic syndrome, type 8/
chr19	2811728	2811814	87	DEL	THOP1	-34	2811762	21.999	0.563	/
chr19	48913014	48913015	2	INS	NUCB1	34	48912980	36.5868	0.563	/
chr1	32895614	32895615	2	DEL	TMEM54	35	32895579	27.6183	0.563	/
chr2	15330649	15330650	2	DEL	NBAS	-35	15330685	133.198	0.563	Infantile liver failure syndrome 2|Short stature-optic atrophy-Pelger-HuC+t anomaly syndrome;Infantile liver failure syndrome 2/Short stature-optic atrophy-Pelger-HuC+t anomaly syndrome;Infantile liver failure syndrome 2/Acute infantile liver failure due to synthesis defect of mtDNA-encoded proteins/Short stature-optic atrophy-Pelger-HuC+t anomaly syndrome/
chr10	11462992	11462993	2	INS	USP6NL	-35	11463028	44.7345	0.563	/
chr17	2691895	2692003	109	DEL	CLUH	35	2691968	43.9093	0.563	/
chr19	3811287	3811288	2	INS	ZFR2	35	3811252	23.0422	0.563	/
chrX	37994588	37994589	2	DEL	AL121578.2	35	37994553	38.5985	0.563	/
chr2	119656465	119656475	11	DEL	CFAP221	-36	119656511	60.2558	0.563	Primary ciliary dyskinesia/
chr3	197022967	197022971	5	INS	MELTF	36	197022931	27.7544	0.563	/
chr3	197022967	197022972	6	INS	MELTF	36	197022931	27.7544	0.563	/
chr8	144249014	144249053	40	DEL	MROH1	-36	144249089	28.2385	0.563	/
chr9	137245458	137245462	5	DEL	FAM166A	36	137245422	33.2141	0.563	/
chr12	865195	865196	2	INS	WNK1	36	865159	105.8	0.563	Neuropathy, hereditary sensory and autonomic, type 2A;Pseudohypoaldosteronism type 2C|Pseudohypoaldosteronism type 2C|Neuropathy, hereditary sensory and autonomic, type 2A/Inborn genetic diseases/
chr17	2373381	2373385	5	DEL	SGSM2	36	2373345	148.77	0.563	/
chr17	82586178	82586227	50	INS	FOXK2	-36	82586263	51.8795	0.563	/
chr21	45498332	45498370	39	DEL	SLC19A1	36	45498296	39.2542	0.563	Megaloblastic anemia, folate-responsive/
chr1	180928428	180928429	2	DEL	KIAA1614	37	180928391	26.9064	0.563	/
chr8	116697118	116697120	3	DEL	EIF3H	37	116697081	24.9815	0.563	/
chr9	128632719	128632724	6	DEL	SPTAN1	-37	128632761	84.8657	0.563	Neurodevelopmental disorder|Early infantile epileptic encephalopathy with suppression bursts|Developmental and epileptic encephalopathy, 5/Childhood epilepsy with centrotemporal spikes/Distal lower limb muscle weakness/Spastic ataxia/Seizure/
chr9	137462010	137462012	3	INS	PNPLA7	-37	137462049	24.6191	0.563	/
chr15	94994159	94994173	15	DEL	AC087633.2	37	94994122	35.9058	0.563	/
chr17	82586178	82586226	49	DEL	FOXK2	-37	82586263	51.8795	0.563	/
chr1	205659596	205659597	2	DEL	SLC45A3	-38	205659635	33.062	0.563	/
chr6	132570572	132570574	3	DEL	TAAR6	38	132570534	49.571	0.563	/
chr11	795405	795407	3	DEL	SLC25A22	38	795367	20.6921	0.563	Early myoclonic encephalopathy|Early infantile epileptic encephalopathy with suppression bursts|Developmental and epileptic encephalopathy, 3/
chr14	21522139	21522147	9	DEL	SALL2	-38	21522185	54.981	0.563	Coloboma, ocular, autosomal recessive/
chr16	3676428	3676433	6	DEL	TRAP1	38	3676390	66.776	0.563	/
chr22	18608222	18608223	2	INS	RIMBP3	38	18608184	18.9836	0.563	/
chrX	27747314	27747316	3	DEL	DCAF8L2	38	27747276	18.8888	0.563	/
chr1	939436	939437	2	INS	SAMD11	39	939397	23.0557	0.563	/
chr1	939436	939485	50	INS	SAMD11	39	939397	23.0557	0.563	/
chr1	939436	939485	50	INS	SAMD11	39	939397	23.0557	0.563	/
chr4	968286	968302	17	INS	DGKQ	39	968247	23.5552	0.563	/
chr5	151531960	151532027	68	INS	FAT2	-39	151532066	20.4217	0.563	Spinocerebellar ataxia 45/
chr5	178231672	178231674	3	DEL	PHYKPL	39	178231633	116.067	0.563	Phosphohydroxylysinuria/
chr6	166757554	166757555	2	DEL	RPS6KA2	39	166757515	41.5854	0.563	/
chr9	2643455	2643456	2	DEL	VLDLR	-39	2643495	34.4288	0.563	Cerebellar ataxia, intellectual disability, and dysequilibrium syndrome 1/Abnormality of the nervous system/Dysequilibrium syndrome/
chr11	795406	795411	6	DEL	SLC25A22	39	795367	20.6921	0.563	Early myoclonic encephalopathy|Early infantile epileptic encephalopathy with suppression bursts|Developmental and epileptic encephalopathy, 3/
chr19	2251638	2251657	20	DEL	AMH	39	2251599	106.908	0.563	Genetic non-acquired premature ovarian failure/Persistent mullerian duct syndrome, type I/Persistent Mullerian duct syndrome/
chr19	35406579	35406585	7	DEL	LINC01531	-39	35406624	20.605	0.563	/
chrX	150829356	150829360	5	DEL	CD99L2	-39	150829399	25.143	0.563	/
chr1	939437	939485	49	DEL	SAMD11	40	939397	23.0557	0.563	/
chr2	10444556	10444558	3	DEL	ODC1	40	10444516	21.4204	0.563	Neurodevelopmental disorder with alopecia and brain abnormalities/
chr3	149966178	149966183	6	DEL	PFN2	-40	149966223	29.5379	0.563	/
chr4	1978831	1978832	2	INS	NSD2	-40	1978872	143.08	0.563	NSD2-associated disorder;atypical Wolf-Hirschhorn syndrome/Wolf-Hirschhorn like syndrome|4p partial monosomy syndrome/Lymphoma|Neurodevelopmental delay|13 conditions/Syndromic intellectual disability/Inborn genetic diseases/NSD2-related condition/Rauch-Steindl syndrome/
chr4	1978831	1978832	2	DEL	NSD2	-40	1978872	143.08	0.563	NSD2-associated disorder;atypical Wolf-Hirschhorn syndrome/Wolf-Hirschhorn like syndrome|4p partial monosomy syndrome/Lymphoma|Neurodevelopmental delay|13 conditions/Syndromic intellectual disability/Inborn genetic diseases/NSD2-related condition/Rauch-Steindl syndrome/
chr11	795407	795416	10	INS	SLC25A22	40	795367	20.6921	0.563	Early myoclonic encephalopathy|Early infantile epileptic encephalopathy with suppression bursts|Developmental and epileptic encephalopathy, 3/
chr11	795407	795416	10	DEL	SLC25A22	40	795367	20.6921	0.563	Early myoclonic encephalopathy|Early infantile epileptic encephalopathy with suppression bursts|Developmental and epileptic encephalopathy, 3/
chr16	4765569	4765570	2	INS	ZNF500	-40	4765610	131.981	0.563	/
chr16	88438957	88438959	3	DEL	ZNF469	-40	88438999	25.7682	0.563	Keratoconus 1|Brittle cornea syndrome 1|Cardiovascular phenotype/Fanconi anemia complementation group A/Ehlers-Danlos syndrome/
chr17	41501359	41501360	2	INS	KRT13	40	41501319	22.9735	0.563	/
chr21	45498336	45498355	20	INS	SLC19A1	40	45498296	39.2542	0.563	Megaloblastic anemia, folate-responsive/
chr7	158668042	158668243	202	DEL	NCAPG2	41	158668202	27.9607	0.563	Khan-Khan-Katsanis syndrome/
chr7	158668130	158668243	114	DEL	NCAPG2	41	158668202	27.9607	0.563	Khan-Khan-Katsanis syndrome/
chr9	137245463	137245464	2	DEL	FAM166A	41	137245422	33.2141	0.563	/
chr15	38484432	38484433	2	INS	FAM98B	-41	38484474	43.5193	0.563	/
chr19	55493911	55493915	5	INS	SSC5D	-41	55493956	16.575	0.563	/
chr21	46152940	46152941	2	DEL	FTCD	41	46152899	89.8143	0.563	Glutamate formiminotransferase deficiency|Intellectual disability/
chrX	27747317	27747319	3	DEL	DCAF8L2	41	27747276	18.8888	0.563	/
chrX	27747317	27747327	11	DEL	DCAF8L2	41	27747276	18.8888	0.563	/
chr1	245688445	245688446	2	INS	KIF26B	-42	245688488	21.0335	0.563	/
chr1	248441329	248441331	3	DEL	OR2T7	42	248441287	29.6435	0.563	/
chr8	144114895	144114896	2	INS	WDR97	-42	144114938	41.4248	0.563	/
chr15	41850937	41850941	5	DEL	SPTBN5	-42	41850983	77.0689	0.563	/
chr15	72737547	72737567	21	DEL	BBS4	42	72737505	39.1014	0.563	Retinal dystrophy|Bardet-Biedl syndrome|Bardet-Biedl syndrome 4/Intellectual disability/
chr19	6746047	6746048	2	INS	TRIP10	42	6746005	25.4178	0.563	/
chr4	968290	968331	42	INS	DGKQ	43	968247	23.5552	0.563	/
chr14	73263962	73263982	21	INS	PAPLN	43	73263919	27.2975	0.563	/
chr14	73263962	73263982	21	INS	PAPLN	43	73263919	27.2975	0.563	/
chr21	45498339	45498340	2	DEL	SLC19A1	43	45498296	39.2542	0.563	Megaloblastic anemia, folate-responsive/
chr1	1284081	1284237	157	DEL	SCNN1D	-44	1284125	36.8635	0.563	/
chr1	43433152	43433154	3	DEL	SZT2	44	43433108	29.196	0.563	8 conditions|Developmental and epileptic encephalopathy, 18/Childhood epilepsy with centrotemporal spikes/Inborn genetic diseases/Seizure/
chr1	153777781	153777782	2	DEL	SLC27A3	44	153777737	24.7008	0.563	/
chr1	247451807	247451808	2	DEL	OR2B11	44	247451763	144.965	0.563	/
chr1	248650731	248650733	3	DEL	OR2T27	-44	248650777	17.6727	0.563	/
chr2	118990599	118990600	2	DEL	MARCO	44	118990555	27.4133	0.563	/
chr3	195886994	195886995	2	DEL	TNK2	44	195886950	46.0775	0.563	Epileptic encephalopathy/
chr4	968291	968362	72	INS	DGKQ	44	968247	23.5552	0.563	/
chr6	31026274	31026278	5	DEL	MUC22	-44	31026322	20.2137	0.563	/
chr9	96321234	96321243	10	DEL	AL160269.1,SLC35D2	44	96321190	27.9301	0.563	//
chr11	134347339	134347340	2	INS	GLB1L2	44	134347295	166.522	0.563	/
chr14	92941638	92941640	3	DEL	ITPK1	44	92941594	86.2994	0.563	/
chrX	27747320	27747327	8	DEL	DCAF8L2	44	27747276	18.8888	0.563	/
chrX	27747320	27747322	3	DEL	DCAF8L2	44	27747276	18.8888	0.563	/
chr4	968292	968342	51	INS	DGKQ	45	968247	23.5552	0.563	/
chr4	93238376	93238377	2	DEL	GRID2	-45	93238422	32.3399	0.563	Autosomal recessive spinocerebellar ataxia 18/Inborn genetic diseases/Schizophrenia/
chr13	39687544	39687546	3	DEL	COG6	-45	39687591	29.3093	0.563	COG6-ongenital disorder of glycosylation;Hypohidrosis-enamel hypoplasia-palmoplantar keratoderma-intellectual disability syndrome/Hypohidrosis-enamel hypoplasia-palmoplantar keratoderma-intellectual disability syndrome;COG6-ongenital disorder of glycosylation/
chr22	20987529	20987530	2	INS	LZTR1	45	20987484	15.9065	0.563	Noonan syndrome 10|Hereditary cancer-predisposing syndrome;Cardiovascular phenotype/Noonan syndrome 2|Cardiovascular phenotype;Hereditary cancer-predisposing syndrome/Noonan syndrome 2;Schwannomatosis 2;Noonan syndrome 10/Noonan syndrome and Noonan-related syndrome/Noonan syndrome 2;Noonan syndrome 10/Hypertrophic cardiomyopathy 1/Inborn genetic diseases/Short stature/RASopathy/
chr5	23527166	23527299	134	DEL	PRDM9	46	23527120	33.25	0.563	Genetic non-acquired premature ovarian failure/
chr6	31026271	31026276	6	DEL	MUC22	-46	31026322	20.2137	0.563	/
chr14	73263965	73263969	5	INS	PAPLN	46	73263919	27.2975	0.563	/
chr14	73263965	73263999	35	INS	PAPLN	46	73263919	27.2975	0.563	/
chr19	48834301	48834303	3	DEL	HSD17B14	46	48834255	16.3666	0.563	/
chr20	62837213	62837214	2	INS	COL9A3	46	62837167	81.6539	0.563	Stickler syndrome|Stickler syndrome, IIa 6|Epiphyseal dysplasia, multiple, 3;Intervertebral disc disorder/Lattice retinal degeneration;Retinal detachment/Autosomal recessive Stickler syndrome/Connective tissue disorder/
chr21	42855745	42855746	2	DEL	WDR4	46	42855699	71.4179	0.563	Microcephaly, growth deficiency, seizures, and brain malformations/Galloway-Mowat syndrome 6|Galloway-Mowat syndrome/
chrX	38149832	38149834	3	DEL	SRPX	-46	38149880	31.8273	0.563	Short stature/
chr1	108725832	108725857	26	INS	FNDC7	47	108725785	40.8797	0.563	/
chr3	138473614	138473615	2	DEL	ESYT3	-47	138473662	24.3794	0.563	/
chr4	3548673	3548674	2	INS	AL590235.1	-47	3548721	36.3797	0.563	/
chr11	5508656	5508657	2	INS	UBQLN3	-47	5508704	38.1994	0.563	/
chr12	125896	125898	3	INS	IQSEC3	-47	125945	216.299	0.563	/
chr12	130424276	130424277	2	DEL	RIMBP2	-47	130424324	201.424	0.563	/
chr14	73263966	73263968	3	DEL	PAPLN	47	73263919	27.2975	0.563	/
chr16	57904797	57904798	2	INS	CNGB1	-47	57904845	84.8304	0.563	Autosomal recessive retinitis pigmentosa/Retinal dystrophy|Retinitis pigmentosa/Retinitis pigmentosa 45/
chr17	81868727	81868729	3	INS	ARHGDIA	-47	81868776	36.4812	0.563	Nephrotic syndrome, type 8/
chr21	42477291	42477371	81	INS	RSPH1	-47	42477418	138.426	0.563	Primary ciliary dyskinesia 24|Primary ciliary dyskinesia/
chrX	27747323	27747325	3	DEL	DCAF8L2	47	27747276	18.8888	0.563	/
chrX	27747323	27747324	2	DEL	DCAF8L2	47	27747276	18.8888	0.563	/
chrX	27747323	27747327	5	DEL	DCAF8L2	47	27747276	18.8888	0.563	/
chr2	26455192	26455200	9	DEL	DRC1	-48	26455248	25.0492	0.563	Primary ciliary dyskinesia|Primary ciliary dyskinesia 21/Kartagener syndrome/
chr3	46712268	46712269	2	DEL	PRSS50	48	46712220	23.6797	0.563	/
chr4	859373	859374	2	DEL	GAK	48	859325	29.7717	0.563	/
chr10	18534227	18534231	5	INS	CACNB2	48	18534179	18.3301	0.563	Brugada syndrome 4|Cardiovascular phenotype/
chr15	42389033	42389044	12	DEL	CAPN3	48	42388985	38.1857	0.563	Autosomal recessive limb-girdle muscular dystrophy type 2A|Autosomal recessive limb-girdle muscular dystrophy|Autosomal recessive limb-girdle muscular dystrophy type 2A;Muscular dystrophy, limb-girdle, autosomal dominant 4/Abnormality of the musculature|Limb-girdle muscular dystrophy/Muscle weakness;Myopathy;Absent Achilles reflex/
chr17	2373393	2373403	11	DEL	SGSM2	48	2373345	148.77	0.563	/
chr18	8824888	8824889	2	DEL	MTCL1	-48	8824937	46.9475	0.563	/
chr19	51416155	51416160	6	DEL	SIGLEC10	-48	51416208	12.0143	0.563	/
chr21	45498344	45498360	17	INS	SLC19A1	48	45498296	39.2542	0.563	Megaloblastic anemia, folate-responsive/
chr21	45498344	45498357	14	INS	SLC19A1	48	45498296	39.2542	0.563	Megaloblastic anemia, folate-responsive/
chr21	45498344	45498401	58	DEL	SLC19A1	48	45498296	39.2542	0.563	Megaloblastic anemia, folate-responsive/
chr22	22888245	22888246	2	DEL	IGLL5	-48	22888294	31.2192	0.563	/
chr1	971073	971081	9	DEL	PLEKHN1	49	971024	23.8364	0.563	/
chr2	98378196	98378197	2	DEL	CNGA3	49	98378147	152.404	0.563	Achromatopsia 2|Retinal dystrophy/Cone-rod dystrophy/Cone dystrophy/maculopathy/
chr3	196947488	196947489	2	INS	PIGZ	49	196947439	51.3018	0.563	/
chr3	196947488	196947489	2	DEL	PIGZ	49	196947439	51.3018	0.563	/
chr4	1383902	1383903	2	INS	UVSSA	49	1383853	53.0518	0.563	UV-sensitive syndrome 3/
chr4	5640596	5640598	3	DEL	EVC2	49	5640547	232.184	0.563	Jeune thoracic dystrophy|Ellis-van Creveld syndrome|Curry-Hall syndrome;Ellis-van Creveld syndrome/Type IV short rib polydactyly syndrome|Ellis-van Creveld syndrome;Curry-Hall syndrome/Meckel-Gruber syndrome/
chr5	138951167	138951170	4	DEL	SIL1	-49	138951219	27.3161	0.563	Marinesco-Sj√∂gren syndrome/
chr6	31026271	31026273	3	INS	MUC22	-49	31026322	20.2137	0.563	/
chr9	137461993	137462000	8	DEL	PNPLA7	-49	137462049	24.6191	0.563	/
chr14	21325318	21325322	5	DEL	RPGRIP1	-49	21325371	47.3399	0.563	Leber congenital amaurosis|Leber congenital amaurosis 1|Leber congenital amaurosis 6|Leber congenital amaurosis 6;Cone-rod dystrophy 13|Cone-rod dystrophy 13/Retinitis pigmentosa|Cone-rod dystrophy 13;Leber congenital amaurosis 6/Retinal dystrophy/Cone dystrophy/
chr14	73263968	73264037	70	INS	PAPLN	49	73263919	27.2975	0.563	/
chr15	41855339	41855340	2	DEL	SPTBN5	-49	41855389	42.9749	0.563	/
chr16	285584	285591	8	INS	PDIA2	49	285535	25.0602	0.563	/
chr16	72021234	72021235	2	DEL	DHODH	49	72021185	26.2948	0.563	Miller syndrome/
chr19	48834304	48834305	2	INS	HSD17B14	49	48834255	16.3666	0.563	/
chrX	27747325	27747326	2	INS	DCAF8L2	49	27747276	18.8888	0.563	/
chr1	971074	971076	3	DEL	PLEKHN1	50	971024	23.8364	0.563	/
chr1	61899592	61899594	3	DEL	PATJ	-50	61899644	41.8034	0.563	/
chr11	284600	284607	8	INS	NLRP6	-50	284657	174.905	0.563	/
chr12	125893	125895	3	DEL	IQSEC3	-50	125945	216.299	0.563	/
chr15	30941717	30941724	8	DEL	MTMR10	50	30941667	33.8799	0.563	/
chr16	1974823	1974824	2	INS	TBL3	-50	1974874	80.0395	0.563	/
chr20	62709497	62709502	6	DEL	NTSR1	50	62709447	89.8459	0.563	/
chrX	27747326	27747327	2	DEL	DCAF8L2	50	27747276	18.8888	0.563	/
chr3	195876675	195876692	18	DEL	TNK2	-51	195876743	66.2538	0.563	Epileptic encephalopathy/
chr10	71344289	71344290	2	INS	SLC29A3	51	71344238	28.9884	0.563	H syndrome|Dysosteosclerosis/
chrX	27747327	27747329	3	INS	DCAF8L2	51	27747276	18.8888	0.563	/
chr3	195788543	195788591	49	INS	MUC4	-52	195788643	27.1238	0.563	Hepatocellular carcinoma|Lung cancer|Small cell lung carcinoma/
chr6	31026268	31026270	3	INS	MUC22	-52	31026322	20.2137	0.563	/
chr6	31026268	31026270	3	DEL	MUC22	-52	31026322	20.2137	0.563	/
chr12	132701390	132701392	3	INS	PXMP2	-52	132701444	47.3831	0.563	/
chr16	282525	282526	2	INS	ARHGDIG	-52	282578	25.684	0.563	/
chr16	685411	685412	2	INS	WDR24	-52	685464	21.387	0.563	/
chr19	7922420	7922421	2	DEL	SNAPC2	52	7922368	20.0076	0.563	/
chr21	45990404	45990615	212	DEL	COL6A1	-52	45990456	41.4159	0.563	Ullrich congenital muscular dystrophy 1, autosomal dominant|Bethlem myopathy 1/Abnormality of the musculature/Collagen 6-related myopathy/Proximal muscle weakness/
chr22	20987536	20987537	2	DEL	LZTR1	52	20987484	15.9065	0.563	Noonan syndrome 10|Hereditary cancer-predisposing syndrome;Cardiovascular phenotype/Noonan syndrome 2|Cardiovascular phenotype;Hereditary cancer-predisposing syndrome/Noonan syndrome 2;Schwannomatosis 2;Noonan syndrome 10/Noonan syndrome and Noonan-related syndrome/Noonan syndrome 2;Noonan syndrome 10/Hypertrophic cardiomyopathy 1/Inborn genetic diseases/Short stature/RASopathy/
chr1	970970	970971	2	DEL	PLEKHN1	-53	971024	23.8364	0.563	/
chr7	151195594	151195595	2	DEL	IQCA1L	53	151195541	58.8427	0.563	/
chr9	130375699	130375712	14	DEL	HMCN2	-53	130375765	18.9463	0.563	/
chr11	119344983	119344984	2	INS	MFRP	-53	119345037	31.8285	0.563	Isolated microphthalmia 5|Isolated microphthalmia 5;Nanophthalmos 2/Retinal dystrophy/
chr12	916668	916669	2	DEL	RAD52	53	916615	24.4885	0.563	/
chr15	30941613	30941614	2	INS	MTMR10	-53	30941667	33.8799	0.563	/
chr17	44773069	44773070	2	DEL	ADAM11	-53	44773123	13.4513	0.563	/
chr17	81868829	81868836	8	DEL	ARHGDIA	53	81868776	36.4812	0.563	Nephrotic syndrome, type 8/
chr19	35449828	35449829	2	DEL	FFAR2	53	35449775	40.7043	0.563	/
chr3	195788588	195788589	2	DEL	MUC4	-54	195788643	27.1238	0.563	Hepatocellular carcinoma|Lung cancer|Small cell lung carcinoma/
chr3	195788519	195788589	71	INS	MUC4	-54	195788643	27.1238	0.563	Hepatocellular carcinoma|Lung cancer|Small cell lung carcinoma/
chr9	34971387	34971427	41	DEL	PHF24	-54	34971481	58.4028	0.563	/
chr11	6217440	6217442	3	DEL	FAM160A2	-54	6217496	92.8922	0.563	/
chr13	24692445	24692446	2	DEL	ATP12A	-54	24692500	22.7909	0.563	/
chr19	1924240	1924245	6	DEL	SCAMP4	-54	1924299	82.4762	0.563	/
chr19	51416153	51416154	2	DEL	SIGLEC10	-54	51416208	12.0143	0.563	/
chr1	201399418	201399419	2	INS	LAD1	55	201399363	12.7244	0.563	/
chr3	195788586	195788588	3	INS	MUC4	-55	195788643	27.1238	0.563	Hepatocellular carcinoma|Lung cancer|Small cell lung carcinoma/
chr5	1038275	1038277	3	DEL	NKD2	-55	1038332	38.3611	0.563	/
chr12	916670	916671	2	DEL	RAD52	55	916615	24.4885	0.563	/
chr14	73263864	73263995	132	DEL	PAPLN	-55	73263919	27.2975	0.563	/
chr16	1952910	1952911	2	DEL	RPL3L	-55	1952966	36.0678	0.563	Cardiomyopathy, dilated, 2D/
chr19	1147301	1147308	8	DEL	SBNO2	-55	1147363	34.4862	0.563	/
chr22	50314599	50314604	6	DEL	DENND6B	55	50314544	56.2923	0.563	/
chrX	154478799	154478800	2	INS	LAGE3	-55	154478855	35.0935	0.563	Galloway-Mowat syndrome 2, X-linked/
chr3	9928360	9928362	3	INS	IL17RC	56	9928304	120.94	0.563	Candidiasis, familial, 9/
chr6	148508878	148508880	3	INS	SASH1	56	148508822	22.589	0.563	Palmoplantar keratoderma;Alopecia;dyschromatosis;Ungual dystrophy;spino-cellular carcinoma|CANCER, ALOPECIA, PIGMENT DYSCRASIA, ONYCHODYSTROPHY, AND KERATODERMA/Dyschromatosis universalis hereditaria 1/
chr8	143878382	143878448	67	DEL	EPPK1	56	143878326	20.9873	0.563	/
chr10	101032483	101032485	3	INS	SFXN3	56	101032427	23.2002	0.563	/
chr14	21522127	21522129	3	DEL	SALL2	-56	21522185	54.981	0.563	Coloboma, ocular, autosomal recessive/
chr14	73263975	73263977	3	INS	PAPLN	56	73263919	27.2975	0.563	/
chr4	3449244	3449246	3	DEL	HGFAC	57	3449187	42.7235	0.563	/
chr4	3449244	3449245	2	DEL	HGFAC	57	3449187	42.7235	0.563	/
chr7	158668145	158668360	216	DEL	NCAPG2	-57	158668202	27.9607	0.563	Khan-Khan-Katsanis syndrome/
chr9	128309575	128309579	5	DEL	TRUB2	57	128309518	25.7981	0.563	/
chr11	119344979	119344980	2	INS	MFRP	-57	119345037	31.8285	0.563	Isolated microphthalmia 5|Isolated microphthalmia 5;Nanophthalmos 2/Retinal dystrophy/
chr14	21522242	21522243	2	DEL	SALL2	57	21522185	54.981	0.563	Coloboma, ocular, autosomal recessive/
chr15	42145672	42145673	2	DEL	PLA2G4F	-57	42145730	28.6739	0.563	/
chr16	67287983	67287987	5	INS	PLEKHG4	-57	67288044	18.0097	0.563	/
chr17	29563061	29563062	2	INS	ABHD15	-57	29563119	29.763	0.563	/
chr17	44773064	44773066	3	DEL	ADAM11	-57	44773123	13.4513	0.563	/
chr19	55501176	55501177	2	DEL	SSC5D	-57	55501234	12.022	0.563	/
chr3	195876684	195876685	2	INS	TNK2	-58	195876743	66.2538	0.563	Epileptic encephalopathy/
chr3	195876684	195876685	2	DEL	TNK2	-58	195876743	66.2538	0.563	Epileptic encephalopathy/
chr3	197022989	197022990	2	DEL	MELTF	58	197022931	27.7544	0.563	/
chr5	137628327	137628329	3	INS	KLHL3	-58	137628387	22.1612	0.563	Pseudohypoaldosteronism type 2A|Pseudohypoaldosteronism type 2D/Cerebral palsy/
chr8	144249021	144249031	11	DEL	MROH1	-58	144249089	28.2385	0.563	/
chr17	81868834	81868838	5	INS	ARHGDIA	58	81868776	36.4812	0.563	Nephrotic syndrome, type 8/
chr20	381500	381504	5	DEL	TRIB3	-58	381562	17.7637	0.563	/
chr22	40409598	40409599	2	DEL	SGSM3	58	40409540	52.2757	0.563	/
chr2	85666634	85666635	2	INS	SFTPB	59	85666575	37.8508	0.563	Neonatal acute respiratory distress due to SP-B deficiency|Hereditary pulmonary alveolar proteinosis/
chr2	240918871	240918913	43	DEL	CROCC2	59	240918812	33.212	0.563	/
chr2	240918871	240918955	85	DEL	CROCC2	59	240918812	33.212	0.563	/
chr2	240918871	240918997	127	DEL	CROCC2	59	240918812	33.212	0.563	/
chr3	195788540	195788584	45	INS	MUC4	-59	195788643	27.1238	0.563	Hepatocellular carcinoma|Lung cancer|Small cell lung carcinoma/
chr8	143837415	143837416	2	DEL	NRBP2	59	143837356	40.8229	0.563	/
chr14	73263860	73264024	165	DEL	PAPLN	-59	73263919	27.2975	0.563	/
chr14	99572734	99572735	2	DEL	CCDC85C	59	99572675	137.623	0.563	/
chr18	22415698	22415699	2	DEL	CTAGE1	-59	22415758	23.2308	0.563	/
chr19	2251658	2251690	33	DEL	AMH	59	2251599	106.908	0.563	Genetic non-acquired premature ovarian failure/Persistent mullerian duct syndrome, type I/Persistent Mullerian duct syndrome/
chr19	3589916	3589918	3	DEL	GIPC3	-59	3589977	53.8187	0.563	Autosomal recessive nonsyndromic hearing loss 15|Hearing impairment/Sensorineural hearing loss disorder/Rare genetic deafness/
chr19	56550705	56550706	2	DEL	ZFP28	-59	56550765	93.4214	0.563	/
chr21	45498355	45498374	20	DEL	SLC19A1	59	45498296	39.2542	0.563	Megaloblastic anemia, folate-responsive/
chr21	45498355	45498393	39	DEL	SLC19A1	59	45498296	39.2542	0.563	Megaloblastic anemia, folate-responsive/
chr2	240918872	240919082	211	DEL	CROCC2	60	240918812	33.212	0.563	/
chr2	240918872	240919040	169	DEL	CROCC2	60	240918812	33.212	0.563	/
chr3	126423370	126423371	2	DEL	CFAP100	-60	126423431	14.0441	0.563	/
chr9	76296838	76296839	2	DEL	PCSK5	-60	76296899	34.2224	0.563	/
chr10	98429881	98429882	2	DEL	HPS1	-60	98429942	25.2927	0.563	Hermansky-Pudlak syndrome 1|Hermansky-Pudlak syndrome/
chr10	99930296	99930298	3	INS	DNMBP	-60	99930358	26.758	0.563	Cataract 48/
chr14	73263859	73263990	132	DEL	PAPLN	-60	73263919	27.2975	0.563	/
chr19	49461682	49461683	2	INS	ALDH16A1	-60	49461743	18.625	0.563	/
chr19	49461682	49461683	2	DEL	ALDH16A1	-60	49461743	18.625	0.563	/
chr19	49795633	49795634	2	INS	AP2A1	60	49795573	49.677	0.563	/
chr20	381479	381502	24	DEL	TRIB3	-60	381562	17.7637	0.563	/
chr2	203441335	203441336	2	DEL	RAPH1	61	203441274	46.6426	0.563	/
chr7	44566280	44566281	2	DEL	DDX56	-61	44566342	9.56567	0.563	/
chr9	128309579	128309583	5	INS	TRUB2	61	128309518	25.7981	0.563	/
chr9	137245483	137245484	2	DEL	FAM166A	61	137245422	33.2141	0.563	/
chr16	1974935	1974936	2	INS	TBL3	61	1974874	80.0395	0.563	/
chr17	82586178	82586324	147	INS	FOXK2	61	82586263	51.8795	0.563	/
chr19	7922429	7922433	5	DEL	SNAPC2	61	7922368	20.0076	0.563	/
chr3	195788577	195788581	5	INS	MUC4	-62	195788643	27.1238	0.563	Hepatocellular carcinoma|Lung cancer|Small cell lung carcinoma/
chr4	83302158	83302159	2	INS	HPSE	-62	83302221	38.0355	0.563	/
chr11	702953	702954	2	INS	TMEM80	-62	703016	37.571	0.563	/
chr12	132147882	132147883	2	DEL	NOC4L	-62	132147945	26.2831	0.563	/
chr15	72737567	72737578	12	DEL	BBS4	62	72737505	39.1014	0.563	Retinal dystrophy|Bardet-Biedl syndrome|Bardet-Biedl syndrome 4/Intellectual disability/
chr21	39418598	39423464	4866	DEL	LCA5L	589	39418009	45.7	0.542	/
chr14	99721731	99726473	4742	CPX	CYP46A1	-590	99727063	30.76	0.542	/
chr13	36871210	36881419	10209	DEL	SMAD9	591	36870619	43.54	0.542	Pulmonary hypertension, primary, 2/
chr19	55860044	55863276	3232	DEL	NLRP4	592	55859452	28.26	0.542	/
chr3	125186178	125192548	6370	DEL	SLC12A8	-593	125186771	19.16	0.542	/
chr11	636092	671407	35315	DEL	DEAF1,DRD4	-593	636685	52.99	0.542	Hepatocellular carcinoma|Lung cancer/Intellectual disability-epilepsy-extrapyramidal syndrome;Intellectual disability, autosomal dominant 24/Autism spectrum disorder/Neurodevelopmental delay/Inborn genetic diseases/
chr5	19488890	19570891	82001	INS	CDH18	-600	19489490	18.71	0.542	/
chr9	128433668	128438006	4338	DEL	CERCAM	-603	128434271	21.29	0.542	/
chr14	94622682	94625525	2843	DEL	SERPINA3	-603	94626128	9.91	0.542	ANTICHYMOTRYPSIN ISEHARA 1|Peripheral arterial occlusive disease 1/ANTICHYMOTRYPSIN BOCHUM 1/
chr1	201994761	201996552	1791	INS	RNPEP	608	201994153	17.69	0.542	/
chr3	8730552	8734003	3451	DEL	CAV3	610	8733393	67.67	0.542	Hypertrophic cardiomyopathy 1;Long QT syndrome 9;Distal myopathy, Tateyama type;Elevated circulating creatine kinase concentration;Rippling muscle disease 2/Abnormality of the musculature/
chr8	22587070	22644634	57564	DEL	AC037459.4,BIN3,C8orf58,CCAR2,PDLIM2	610	22586460	17.57	0.542	/////
chr2	109438543	109484544	46001	INS	SH3RF3	611	109483933	30.39	0.542	/
chrX	1321458	1347986	26528	DEL	IL3RA	-615	1348601	67.23	0.542	///
chrX	1413198	1486080	72882	DEL	ASMTL,P2RY8	-615	1413813	27.44	0.542	Multiple myeloma////
chr13	112802738	112820926	18188	INS	ATP11A	619	112802119	126.66	0.542	Autosomal dominant nonsyndromic hearing loss 33|Hearing loss, autosomal dominant 84/Leukodystrophy, hypomyelinating, 24/
chrX	11122880	11143880	21000	INS	ARHGAP6	-619	11123499	73.72	0.542	/
chr14	76760159	76763497	3424	CPX	VASH1	622	76762875	30.41	0.542	/
chr3	132341156	132346156	5000	DEL	ACPP	624	132340532	45.62	0.542	/
chr19	53097747	53126247	28500	DEL	ZNF415	-630	53126877	12.57	0.542	/
chr7	105187311	105483396	296085	CPX	PUS7	631	105482765	22.57	0.542	Pervasive developmental disorder;Intellectual developmental disorder with abnormal behavior, microcephaly, and short stature/
chrX	105739856	105746732	6876	DEL	IL1RAPL2	-635	105747367	68.32	0.542	/
chr7	5869061	5881320	12259	DEL	OCM	-640	5869701	20.59	0.542	/
chr1	1672119	1685020	12901	INS	SLC35E2B	641	1671478	48.73	0.542	/
chr11	6159893	6186494	26601	DEL	OR52B2	-641	6160534	14.29	0.542	/
chr18	909296	909889	593	DEL	ADCYAP1	-642	910531	63.63	0.542	/
chr2	239570630	239579185	8555	DEL	AC079612.1	644	239569986	84.83	0.542	/
chr11	637330	639551	2221	DEL	DRD4	645	636685	52.99	0.542	Hepatocellular carcinoma|Lung cancer/
chr19	7371734	7379432	7698	DEL	CTB-133G6.1	-645	7380077	11.62	0.542	/
chr18	2890460	2890811	351	DEL	EMILIN2	646	2889814	110.18	0.542	/
chr2	177818261	177831363	13102	DEL	PDE11A	-649	177832012	39.58	0.542	Pigmented nodular adrenocortical disease, primary, 2/
chr6	167289512	167300512	11000	INS	UNC93A	-651	167301163	117.4	0.542	/
chr17	3733122	3737178	4056	INS	ITGAE	654	3732468	14.85	0.542	/
chr19	48820233	48833601	13368	DEL	HSD17B14	-654	48834255	16.37	0.542	/
chr19	54636549	54667549	31000	DEL	AC009892.10,LILRB1,LILRB4	654	54666895	124.1	0.542	///
chrX	154138526	154144326	5800	DEL	OPN1LW	654	154143672	21.62	0.542	Cone monochromatism/Protan defect/
chr2	18553458	18563126	9668	DEL	NT5C1B-RDH14,RDH14	-657	18563783	13.44	0.542	Cerebellar atrophy;Intellectual disability//
chr13	113431902	113440659	8757	DEL	ADPRHL1	-660	113441319	204.01	0.542	/
chr15	30941007	30966907	25900	DEL	MTMR10	-660	30941667	33.88	0.542	/
chr1	5948006	5968377	20371	DEL	NPHP4	662	5947344	61.22	0.542	Nephronophthisis 4|Cerebello-oculo-renal syndrome (nephronophthisis, oculomotor apraxia and cerebellar abnormalities);Infertility|Nephronophthisis/Nephronophthisis 4;Senior-Loken syndrome 4/Retinal dystrophy|Kidney disease/Retinitis pigmentosa/
chr16	74941102	74946302	5200	DEL	WDR59	664	74945638	19.96	0.542	/
chr16	89853714	89858259	4545	DEL	SPIRE2	665	89853049	13.99	0.542	/
chrX	6533457	6980159	446702	DEL	VCX3A	666	6532791	44	0.542	/
chr12	112986297	113000314	14017	CPX	OAS2	668	112999646	15.58	0.542	/
chrX	152936816	152938933	2117	DEL	ZNF185	-668	152937484	478.36	0.542	/
chr16	768209	798446	30237	DEL	CHTF18,MSLN,MSLNL,RPUSD1	669	767540	82.48	0.542	////
chr1	150272079	150274806	2729	DEL	C1orf54	-671	150272750	20.38	0.542	/
chr10	1092060	1126060	34000	DEL	WDR37	-671	1126731	241.31	0.542	6 conditions|Neurooculocardiogenitourinary syndrome/
chr10	1329304	1421805	92501	INS	ADARB2	671	1421134	33.11	0.542	/
chr13	112858686	112869686	11000	INS	ATP11A	673	112858013	103.57	0.542	Autosomal dominant nonsyndromic hearing loss 33|Hearing loss, autosomal dominant 84/Leukodystrophy, hypomyelinating, 24/
chr4	47670398	47676527	6129	DEL	CORIN	681	47669717	19.89	0.542	Preeclampsia/eclampsia 5/
chr1	50431791	50444567	12776	DEL	FAF1	683	50443884	14.09	0.542	/
chr4	1624014	1649963	25949	CPX	FAM53A	683	1623331	269.22	0.542	/
chr10	133110496	133131546	21050	INS	GPR123	-684	133111180	19.75	0.542	/
chr3	197817834	197824125	6291	INS	LRCH3	-688	197824813	50.07	0.542	/
chr6	160202901	160257931	55030	DEL	SLC22A2	-694	160258625	20.68	0.542	/
chr19	6896850	6898017	1167	INS	EMR1	698	6896152	23.81	0.542	/
chr9	96320206	96321890	1684	DEL	SLC35D2	700	96321190	27.93	0.542	/
chr9	138095548	138120648	25100	INS	CACNA1B	-704	138121352	16.03	0.542	Neurodevelopmental disorder with seizures and nonepileptic hyperkinetic movements/
chr10	133271285	133271357	72	DEL	ADAM8	706	133270579	19.75	0.542	/
chr19	3760124	3810546	50422	DEL	APBA3,MATK,MRPL54,RAX2,ZFR2	-706	3811252	23.04	0.542	/RETINITIS PIGMENTOSA 95/Cone-rod dystrophy 11////
chr16	70662097	70674297	12200	DEL	FLJ00418,MTSS1L	708	70661389	49.93	0.538	//
chr12	426310	440781	14471	DEL	CCDC77	-711	427021	16.77	0.538	/
chr15	72342526	72344371	1845	DEL	HEXA	-711	72345082	21.39	0.538	Tay-Sachs disease|Inborn genetic diseases|Leukodystrophy;Seizure;Hearing impairment/Gm2-gangliosidosis, late onset/Tay-Sachs disease, B1 variant/GM2-ganglioside accumulation/
chr5	74683495	74698550	15055	DEL	HEXB	-712	74699262	45.04	0.538	Sandhoff disease, infantile form|Sandhoff disease/Sandhoff disease, adult form/Inborn genetic diseases/
chr6	88844512	88845196	684	DEL	RNGTT	713	88843799	12.09	0.538	/
chr20	3850667	3858418	7751	DEL	MAVS	-715	3859133	19.56	0.538	/
chr8	14161434	14317489	156055	DEL	SGCZ	-723	14318212	38.18	0.533	/
chr19	54935844	54946488	10644	DEL	NLRP7	724	54935120	128.16	0.533	Hydatidiform mole, recurrent, 1/
chr1	165642555	165653327	10772	DEL	MGST3	726	165652601	32.66	0.533	/
chr10	28128841	28133025	4184	DEL	MPP7	-731	28133756	25.41	0.533	/
chr5	97179963	97185075	5112	DEL	CTD-2215E18.1,RIOK2	-733	97185808	29.65	0.533	//
chr11	763944	764286	342	DEL	TALDO1	735	763209	49.58	0.533	Deficiency of transaldolase/
chr8	98134426	98137565	3139	DEL	POP1	-738	98138303	27.95	0.533	Anauxetic dysplasia 2/
chr19	56621841	56621901	60	DEL	ZNF71	738	56621103	49.27	0.533	/
chr2	239567636	239692991	125355	DEL	AC079612.1	-738	239693729	39.26	0.533	/
chr13	113347983	113351241	3258	CPX	GRTP1	740	113347243	20.33	0.533	/
chr19	56621844	56622244	400	DEL	ZNF71	741	56621103	49.27	0.533	/
chr2	98083956	98180483	96527	DEL	VWA3B	742	98179741	17.3	0.533	Spinocerebellar ataxia, autosomal recessive 22/
chr1	113106531	113109945	3414	DEL	LRIG2	744	113109201	52.08	0.533	Global developmental delay/Urofacial syndrome 2/
chr6	150766863	150808864	42001	INS	PLEKHG1	745	150808119	62.83	0.533	/
chr4	497653	507100	9447	CPX	ZNF721	-746	507846	30.93	0.533	/
chr19	3908484	3910936	2452	DEL	ATCAY	746	3907738	116.58	0.533	Cayman type cerebellar ataxia/
chr4	1038963	1084247	45284	DEL	RNF212	-750	1039713	21.76	0.533	/
chr17	79983331	80090316	106985	CPX	CCDC40	-750	79984081	46.69	0.533	Primary ciliary dyskinesia 15|Primary ciliary dyskinesia/Kartagener syndrome/Situs ambiguus/
chr8	6933481	6940728	7247	DEL	DEFA4	-754	6941482	25.87	0.533	/
chr20	11022732	11035395	12663	DEL	C20orf187	756	11034639	24.16	0.533	/
chr8	142542407	142542409	3	DEL	ADGRB1	-63	142542472	49.4538	0.527	/
chr16	1495577	1495579	3	DEL	TELO2	-63	1495642	150.594	0.527	TELO2-related intellectual disability-neurodevelopmental disorder/
chr18	6870611	6870612	2	DEL	ARHGAP28	-63	6870675	58.9509	0.527	/
chr19	3590040	3590041	2	DEL	GIPC3	63	3589977	53.8187	0.527	Autosomal recessive nonsyndromic hearing loss 15|Hearing impairment/Sensorineural hearing loss disorder/Rare genetic deafness/
chr1	3496783	3496802	20	DEL	MEGF6	-64	3496866	37.5128	0.527	/
chr11	1450589	1450596	8	DEL	BRSK2	64	1450525	167.588	0.527	BRSK2-related disorder/
chr15	68317289	68317290	2	INS	ITGA11	64	68317225	17.9866	0.527	/
chr20	63962301	63962302	2	DEL	ZNF512B	64	63962237	21.4214	0.527	/
chr5	181234960	181234983	24	INS	TRIM41	65	181234895	208.142	0.527	/
chr15	41850911	41850918	8	INS	SPTBN5	-65	41850983	77.0689	0.527	/
chr15	72737570	72737574	5	INS	BBS4	65	72737505	39.1014	0.527	Retinal dystrophy|Bardet-Biedl syndrome|Bardet-Biedl syndrome 4/Intellectual disability/
chr16	88437634	88437657	24	DEL	ZNF469	65	88437569	27.6618	0.527	Keratoconus 1|Brittle cornea syndrome 1|Cardiovascular phenotype/Fanconi anemia complementation group A/Ehlers-Danlos syndrome/
chr17	4552164	4552165	2	INS	MYBBP1A	65	4552099	47.6205	0.527	/
chr20	62709512	62709513	2	DEL	NTSR1	65	62709447	89.8459	0.527	/
chr1	248650710	248650711	2	INS	OR2T27	-66	248650777	17.6727	0.527	/
chr2	217831534	217831535	2	INS	TNS1	-66	217831601	26.111	0.527	/
chr11	702949	702950	2	DEL	TMEM80	-66	703016	37.571	0.527	/
chr17	81868842	81868843	2	DEL	ARHGDIA	66	81868776	36.4812	0.527	Nephrotic syndrome, type 8/
chr18	6032153	6032154	2	DEL	L3MBTL4	-66	6032220	40.874	0.527	/
chr19	2340946	2340947	2	INS	SPPL2B	66	2340880	19.9343	0.527	/
chr19	39392658	39392660	3	DEL	MED29	66	39392592	35.0524	0.527	/
chr1	203797591	203797599	9	DEL	ZBED6	-67	203797666	31.7796	0.527	/
chr1	235830254	235830255	2	DEL	LYST	-67	235830322	121.69	0.527	Chediak-Higashi syndrome, childhood type|Ch√©diak-Higashi syndrome/Abnormal bleeding;Thrombocytopenia/Autoinflammatory syndrome/Recurrent infections/
chr2	46592579	46592580	2	DEL	PIGF	67	46592512	31.7416	0.527	ONYCHODYSTROPHY, OSTEODYSTROPHY, IMPAIRED INTELLECTUAL DEVELOPMENT, AND SEIZURES SYNDROME/
chr3	197016370	197016371	2	DEL	MELTF	-67	197016438	42.2978	0.527	/
chr7	71787874	71787878	5	DEL	CALN1	-67	71787945	13.8176	0.527	/
chr7	137882474	137882475	2	DEL	CREB3L2	-67	137882542	62.1313	0.527	/
chr8	18774935	18774936	2	DEL	PSD3	-67	18775003	31.2365	0.527	/
chr12	109092679	109092683	5	DEL	ALKBH2	-67	109092750	21.146	0.527	/
chr14	20356008	20356009	2	INS	PARP2	-67	20356076	40.4725	0.527	/
chr17	81868708	81868709	2	DEL	ARHGDIA	-67	81868776	36.4812	0.527	Nephrotic syndrome, type 8/
chr17	81868708	81868709	2	INS	ARHGDIA	-67	81868776	36.4812	0.527	Nephrotic syndrome, type 8/
chr19	35406691	35406708	18	DEL	LINC01531	67	35406624	20.605	0.527	/
chr1	248751062	248751063	2	INS	LYPD8	68	248750994	45.3197	0.527	/
chr7	105112825	105112841	17	DEL	KMT2E	-68	105112909	16.2887	0.527	Neurodevelopmental disorder with dysmorphic facies and distal limb anomalies/Intellectual disability|O'Donnell-Luria-Rodan syndrome/Global developmental delay/Neurodevelopmental delay/Inborn genetic diseases/
chr17	81868844	81868848	5	DEL	ARHGDIA	68	81868776	36.4812	0.527	Nephrotic syndrome, type 8/
chr18	22415689	22415690	2	DEL	CTAGE1	-68	22415758	23.2308	0.527	/
chr19	5754133	5754135	3	DEL	CATSPERD	68	5754065	15.7543	0.527	/
chr2	43874438	43874439	2	DEL	ABCG8	-69	43874508	50.3863	0.527	Abnormal circulating lipid concentration/Sitosterolemia 1/
chr3	42258181	42258182	2	DEL	CCK	-69	42258251	23.3845	0.527	/
chr11	77084901	77084902	2	INS	CAPN5	-69	77084971	55.5624	0.527	Proliferative vitreoretinopathy/
chr15	72737574	72737576	3	DEL	BBS4	69	72737505	39.1014	0.527	Retinal dystrophy|Bardet-Biedl syndrome|Bardet-Biedl syndrome 4/Intellectual disability/
chr15	99972686	99972748	63	INS	AC084855.1	-69	99972817	91.7468	0.527	/
chr19	55091559	55091563	5	DEL	PPP1R12C	-69	55091632	54.6487	0.527	/
chr21	42477293	42477349	57	INS	RSPH1	-69	42477418	138.426	0.527	Primary ciliary dyskinesia 24|Primary ciliary dyskinesia/
chr6	29306760	29306821	62	INS	OR14J1	-70	29306891	20.251	0.527	/
chr15	38484394	38484404	11	INS	FAM98B	-70	38484474	43.5193	0.527	/
chr15	72737575	72737577	3	DEL	BBS4	70	72737505	39.1014	0.527	Retinal dystrophy|Bardet-Biedl syndrome|Bardet-Biedl syndrome 4/Intellectual disability/
chr1	248650848	248650850	3	DEL	OR2T27	71	248650777	17.6727	0.527	/
chr5	23527191	23527193	3	DEL	PRDM9	71	23527120	33.25	0.527	Genetic non-acquired premature ovarian failure/
chr6	169663756	169663813	58	DEL	WDR27	71	169663685	119.487	0.527	/
chr12	14507079	14507080	2	DEL	PLBD1	-71	14507151	80.1509	0.527	/
chr14	73263990	73264024	35	DEL	PAPLN	71	73263919	27.2975	0.527	/
chr17	35745902	35745903	2	INS	GAS2L2	-71	35745974	22.5097	0.527	Ciliary dyskinesia, primary, 41|Primary ciliary dyskinesia/
chr17	41624444	41624445	2	DEL	KRT17	-71	41624516	20.5664	0.527	Anonychia/
chr17	44349262	44349263	2	DEL	GRN	71	44349191	19.7601	0.527	GRN-related frontotemporal lobar degeneration with Tdp43 inclusions|GRN-related frontotemporal lobar degeneration with Tdp43 inclusions;Neuronal ceroid lipofuscinosis 11/Frontotemporal dementia|Neuronal ceroid lipofuscinosis 11;GRN-related frontotemporal lobar degeneration with Tdp43 inclusions/Inborn genetic diseases/Parkinsonism/
chr1	248441359	248441360	2	INS	OR2T7	72	248441287	29.6435	0.527	/
chr2	46592584	46592586	3	DEL	PIGF	72	46592512	31.7416	0.527	ONYCHODYSTROPHY, OSTEODYSTROPHY, IMPAIRED INTELLECTUAL DEVELOPMENT, AND SEIZURES SYNDROME/
chr3	197016364	197016366	3	DEL	MELTF	-72	197016438	42.2978	0.527	/
chr5	23527192	23527196	5	DEL	PRDM9	72	23527120	33.25	0.527	Genetic non-acquired premature ovarian failure/
chr7	105112787	105112837	51	INS	KMT2E	-72	105112909	16.2887	0.527	Neurodevelopmental disorder with dysmorphic facies and distal limb anomalies/Intellectual disability|O'Donnell-Luria-Rodan syndrome/Global developmental delay/Neurodevelopmental delay/Inborn genetic diseases/
chr16	1952893	1952894	2	INS	RPL3L	-72	1952966	36.0678	0.527	Cardiomyopathy, dilated, 2D/
chr17	79952816	79952817	2	INS	TBC1D16	-72	79952889	44.8269	0.527	/
chr22	22888221	22888222	2	DEL	IGLL5	-72	22888294	31.2192	0.527	/
chr22	43927120	43927121	2	DEL	PNPLA3	72	43927048	21.4844	0.527	/
chr1	220151328	220151333	6	DEL	RAB3GAP2	-73	220151406	22.5175	0.527	Martsolf syndrome|Warburg micro syndrome 2;Martsolf syndrome|Martsolf syndrome 1/Martsolf syndrome;Warburg micro syndrome 2/RAB3GAP2-Related Disorders/Tracheoesophageal fistula/Neurodevelopmental delay/Inborn genetic diseases/
chr2	85666648	85666650	3	INS	SFTPB	73	85666575	37.8508	0.527	Neonatal acute respiratory distress due to SP-B deficiency|Hereditary pulmonary alveolar proteinosis/
chr2	98378073	98378074	2	INS	CNGA3	-73	98378147	152.404	0.527	Achromatopsia 2|Retinal dystrophy/Cone-rod dystrophy/Cone dystrophy/maculopathy/
chr5	16701333	16701334	2	INS	MYO10	-73	16701407	33.0697	0.527	/
chr5	23527193	23527198	6	DEL	PRDM9	73	23527120	33.25	0.527	Genetic non-acquired premature ovarian failure/
chr9	96321263	96321264	2	INS	AL160269.1,SLC35D2	73	96321190	27.9301	0.527	//
chr10	99930281	99930285	5	INS	DNMBP	-73	99930358	26.758	0.527	Cataract 48/
chr13	113424238	113424240	3	DEL	ADPRHL1	-73	113424313	37.0411	0.527	/
chr15	41851056	41851061	6	DEL	SPTBN5	73	41850983	77.0689	0.527	/
chr16	88534149	88534150	2	DEL	ZFPM1	-73	88534223	18.3353	0.527	/
chr5	16701332	16701333	2	INS	MYO10	-74	16701407	33.0697	0.527	/
chr5	23527194	23527196	3	INS	PRDM9	74	23527120	33.25	0.527	Genetic non-acquired premature ovarian failure/
chr5	23527194	23527196	3	DEL	PRDM9	74	23527120	33.25	0.527	Genetic non-acquired premature ovarian failure/
chr8	1945598	1945600	3	DEL	ARHGEF10	-74	1945674	19.6189	0.527	Autosomal dominant slowed nerve conduction velocity/Peripheral axonal neuropathy/
chr9	124807820	124807821	2	INS	OLFML2A	74	124807746	37.1687	0.527	/
chr21	45498370	45498408	39	INS	SLC19A1	74	45498296	39.2542	0.527	Megaloblastic anemia, folate-responsive/
chr21	45498370	45498389	20	INS	SLC19A1	74	45498296	39.2542	0.527	Megaloblastic anemia, folate-responsive/
chrX	100403522	100403549	28	INS	PCDH19	74	100403448	18.5648	0.527	Developmental and epileptic encephalopathy, 9|Developmental and epileptic encephalopathy, 9;Non-ketotic hyperglycinemia/Non-ketotic hyperglycinemia;Developmental and epileptic encephalopathy, 9/Refractory epilepsy with Lennox Gastaut syndrome/Generalized tonic-clonic seizures/Neurodevelopmental delay/Complex febrile seizure/Inborn genetic diseases/PCDH19-related epilespy/Seizure/
chr3	49098576	49098577	2	DEL	QARS	75	49098501	23.5727	0.527	/
chr3	196238886	196238888	3	DEL	PCYT1A	75	196238811	296.115	0.527	Spondylometaphyseal dysplasia-cone-rod dystrophy syndrome|Inborn genetic diseases/
chr5	23527195	23527197	3	DEL	PRDM9	75	23527120	33.25	0.527	Genetic non-acquired premature ovarian failure/
chr8	143878401	143878481	81	DEL	EPPK1	75	143878326	20.9873	0.527	/
chr14	20356000	20356001	2	INS	PARP2	-75	20356076	40.4725	0.527	/
chr18	6032144	6032145	2	INS	L3MBTL4	-75	6032220	40.874	0.527	/
chr1	248751070	248751071	2	INS	LYPD8	76	248750994	45.3197	0.527	/
chr3	8635837	8635838	2	DEL	SSUH2	-76	8635914	22.3802	0.527	/
chr3	50355381	50355382	2	DEL	TMEM115	76	50355305	19.3471	0.527	/
chr4	187060671	187060675	5	DEL	AC108474.1	-76	187060751	144.744	0.527	/
chr9	4719302	4719303	2	DEL	AK3	-76	4719379	38.0867	0.527	/
chr17	79952812	79952813	2	INS	TBC1D16	-76	79952889	44.8269	0.527	/
chr21	42477298	42477342	45	INS	RSPH1	-76	42477418	138.426	0.527	Primary ciliary dyskinesia 24|Primary ciliary dyskinesia/
chr1	9263675	9263676	2	DEL	H6PD	-77	9263753	155.581	0.527	Cortisone reductase deficiency 1/
chr7	150408124	150408125	2	DEL	AC073111.5	-77	150408202	24.8983	0.527	/
chr7	155071007	155071014	8	INS	HTR5A	77	155070930	15.5852	0.527	/
chr10	16835020	16835021	2	DEL	CUBN	-77	16835098	35.0935	0.527	Imerslund-Grasbeck syndrome type 1;Proteinuria, chronic benign|Imerslund-Grasbeck syndrome/Proteinuria, chronic benign;Imerslund-Grasbeck syndrome type 1/Inborn genetic diseases/
chr11	499943	499944	2	INS	RNH1	77	499866	33.1532	0.527	/
chr22	40409617	40409624	8	DEL	SGSM3	77	40409540	52.2757	0.527	/
chr1	155257496	155257497	2	DEL	SCAMP3	78	155257418	11.9637	0.527	/
chr1	247895818	247895819	2	DEL	OR2W3	78	247895740	97.4851	0.527	/
chr5	23527198	23527202	5	INS	PRDM9	78	23527120	33.25	0.527	Genetic non-acquired premature ovarian failure/
chr5	23527198	23527202	5	INS	PRDM9	78	23527120	33.25	0.527	Genetic non-acquired premature ovarian failure/
chr5	181234973	181234974	2	INS	TRIM41	78	181234895	208.142	0.527	/
chr6	43780760	43780761	2	INS	VEGFA	78	43780682	27.8005	0.527	/
chr15	60558230	60558234	5	INS	RORA	78	60558152	27.9209	0.527	Severe intellectual deficiency|Intellectual developmental disorder with or without epilepsy or cerebellar ataxia/Neurodevelopmental disorder/
chr16	269368	269369	2	DEL	RGS11	-78	269447	18.9876	0.527	/
chrX	644557	644559	3	INS	SHOX	78	644479	17.3745	0.527	Langer mesomelic dysplasia syndrome|Leri-Weill dyschondrosteosis/Connective tissue disorder/SHOX-related short stature//Langer mesomelic dysplasia syndrome|Leri-Weill dyschondrosteosis/Connective tissue disorder/SHOX-related short stature/
chr2	240968180	240968181	2	INS	CROCC2	79	240968101	79.6115	0.527	/
chr5	23527037	23527041	5	INS	PRDM9	-79	23527120	33.25	0.527	Genetic non-acquired premature ovarian failure/
chr6	2953109	2953110	2	DEL	SERPINB6	79	2953030	17.1033	0.527	Autosomal recessive nonsyndromic hearing loss 91/Rare genetic deafness/
chr8	18799292	18799293	2	INS	PSD3	79	18799213	17.5886	0.527	/
chr9	133402994	133403017	24	DEL	STKLD1	-79	133403096	65.5093	0.527	/
chr9	137109022	137109023	2	INS	MAN1B1	-79	137109102	52.2404	0.527	Rafiq syndrome|MAN1B1-Related Disorders|Global developmental delay|Inborn genetic diseases/
chr13	39687511	39687512	2	DEL	COG6	-79	39687591	29.3093	0.527	COG6-ongenital disorder of glycosylation;Hypohidrosis-enamel hypoplasia-palmoplantar keratoderma-intellectual disability syndrome/Hypohidrosis-enamel hypoplasia-palmoplantar keratoderma-intellectual disability syndrome;COG6-ongenital disorder of glycosylation/
chr15	74417372	74417373	2	DEL	SEMA7A	79	74417293	45.9345	0.527	Cholestasis, progressive familial intrahepatic, 11/
chr22	50215727	50215731	5	INS	SELENOO	79	50215648	46.7559	0.527	/
chr1	248441206	248441207	2	DEL	OR2T7	-80	248441287	29.6435	0.527	/
chr3	195788543	195788563	21	INS	MUC4	-80	195788643	27.1238	0.527	Hepatocellular carcinoma|Lung cancer|Small cell lung carcinoma/
chr5	23527200	23527201	2	INS	PRDM9	80	23527120	33.25	0.527	Genetic non-acquired premature ovarian failure/
chr9	124807826	124807827	2	DEL	OLFML2A	80	124807746	37.1687	0.527	/
chr11	118545792	118545794	3	INS	IFT46	-80	118545874	19.7626	0.527	/
chr15	72737585	72737590	6	DEL	BBS4	80	72737505	39.1014	0.527	Retinal dystrophy|Bardet-Biedl syndrome|Bardet-Biedl syndrome 4/Intellectual disability/
chr19	55493875	55493876	2	INS	SSC5D	-80	55493956	16.575	0.527	/
chr21	42477337	42477338	2	INS	RSPH1	-80	42477418	138.426	0.527	Primary ciliary dyskinesia 24|Primary ciliary dyskinesia/
chr1	156381468	156381469	2	INS	RHBG	-81	156381550	17.9104	0.527	/
chr1	248650858	248650859	2	DEL	OR2T27	81	248650777	17.6727	0.527	/
chr3	195788516	195788562	47	INS	MUC4	-81	195788643	27.1238	0.527	Hepatocellular carcinoma|Lung cancer|Small cell lung carcinoma/
chr3	195788516	195788562	47	INS	MUC4	-81	195788643	27.1238	0.527	Hepatocellular carcinoma|Lung cancer|Small cell lung carcinoma/
chr8	11556044	11556072	29	DEL	AC022239.1	81	11555963	22.613	0.527	/
chr10	133270497	133270498	2	DEL	ADAM8	-81	133270579	19.7459	0.527	/
chr21	46152980	46152981	2	INS	FTCD	81	46152899	89.8143	0.527	Glutamate formiminotransferase deficiency|Intellectual disability/
chr22	50215729	50215730	2	DEL	SELENOO	81	50215648	46.7559	0.527	/
chr22	50447577	50447579	3	DEL	SBF1	81	50447496	61.8134	0.527	Charcot-Marie-Tooth disease type 4B3|Charcot-Marie-Tooth disease/Autism spectrum disorder/
chr1	1533990	1533992	3	DEL	ATAD3A	82	1533908	88.5512	0.527	Congenital cerebellar hypoplasia|Pontocerebellar hypoplasia, hypotonia, and respiratory insufficiency syndrome, neonatal lethal/Harel-Yoon syndrome/
chr9	137461965	137461967	3	DEL	PNPLA7	-82	137462049	24.6191	0.527	/
chr10	99930275	99930276	2	INS	DNMBP	-82	99930358	26.758	0.527	Cataract 48/
chr12	120129340	120129341	2	INS	GCN1	82	120129258	35.789	0.527	/
chr17	3732385	3732386	2	INS	ITGAE	-82	3732468	14.8457	0.527	/
chr1	205915158	205915159	2	INS	SLC26A9	83	205915075	40.7447	0.527	/
chr16	285618	285619	2	INS	PDIA2	83	285535	25.0602	0.527	/
chr19	1271526	1271530	5	DEL	CIRBP	-83	1271613	19.0653	0.527	/
chr19	45392256	45392257	2	DEL	PPP1R13L	-83	45392340	21.7357	0.527	Primary dilated cardiomyopathy|Oral cleft;Primary dilated cardiomyopathy/Multiple congenital anomalies/dysmorphic syndrome/Cardio-cutaneous syndrome/OMIM:607463/
chr3	126423346	126423347	2	INS	CFAP100	-84	126423431	14.0441	0.527	/
chr5	181234979	181234981	3	DEL	TRIM41	84	181234895	208.142	0.527	/
chr6	146788584	146788585	2	DEL	ADGB	84	146788500	20.8272	0.527	/
chr11	2306945	2307039	95	DEL	TSPAN32	84	2306861	33.8546	0.527	/
chr16	15596743	15596745	3	INS	MARF1	-84	15596829	28.4622	0.527	/
chr17	10320349	10320350	2	DEL	MYH13	-84	10320434	16.9701	0.527	/
chr18	2913335	2913336	2	INS	EMILIN2	-84	2913420	40.8917	0.527	/
chr22	22888209	22888210	2	DEL	IGLL5	-84	22888294	31.2192	0.527	/
chr1	1533993	1533995	3	INS	ATAD3A	85	1533908	88.5512	0.527	Congenital cerebellar hypoplasia|Pontocerebellar hypoplasia, hypotonia, and respiratory insufficiency syndrome, neonatal lethal/Harel-Yoon syndrome/
chr5	23527205	23527209	5	INS	PRDM9	85	23527120	33.25	0.527	Genetic non-acquired premature ovarian failure/
chr8	116697166	116697167	2	DEL	EIF3H	85	116697081	24.9815	0.527	/
chr14	21522092	21522100	9	DEL	SALL2	-85	21522185	54.981	0.527	Coloboma, ocular, autosomal recessive/
chr14	22901853	22901854	2	DEL	RBM23	-85	22901939	123.927	0.527	/
chr17	4960046	4960047	2	DEL	SPAG7	85	4959961	45.5327	0.527	/
chr18	80136593	80136594	2	INS	ADNP2	-85	80136679	51.4692	0.527	/
chr19	48834340	48834341	2	DEL	HSD17B14	85	48834255	16.3666	0.527	/
chr1	205914988	205914989	2	INS	SLC26A9	-86	205915075	40.7447	0.527	/
chr5	178231719	178231720	2	INS	PHYKPL	86	178231633	116.067	0.527	Phosphohydroxylysinuria/
chr7	44566428	44566435	8	DEL	DDX56	86	44566342	9.56567	0.527	/
chr7	143398857	143398858	2	INS	EPHA1	-86	143398944	22.5955	0.527	/
chr11	8715532	8715534	3	DEL	ST5	-86	8715620	24.6388	0.527	/
chr15	41851069	41851071	3	DEL	SPTBN5	86	41850983	77.0689	0.527	/
chr16	70481860	70481880	21	INS	COG4	-86	70481966	35.7924	0.527	Microcephalic osteodysplastic dysplasia, Saul-Wilson type/COG4-congenital disorder of glycosylation/
chr17	2042196	2042197	2	DEL	OVCA2	-86	2042283	19.6744	0.527	/
chr17	2042196	2042197	2	INS	OVCA2	-86	2042283	19.6744	0.527	/
chr17	29563029	29563033	5	INS	ABHD15	-86	29563119	29.763	0.527	/
chr20	87766	87767	2	DEL	DEFB125	-86	87853	54.3413	0.527	/
chrX	129742118	129742122	5	DEL	XPNPEP2	-86	129742208	128.617	0.527	/
chr7	137354359	137354363	5	DEL	AC078842.1	-87	137354450	23.4568	0.527	/
chr7	158668115	158668360	246	DEL	NCAPG2	-87	158668202	27.9607	0.527	Khan-Khan-Katsanis syndrome/
chr9	990740	990741	2	DEL	DMRT3	87	990653	253.195	0.527	Premature ovarian failure/
chr9	101399170	101399172	3	DEL	ZNF189	-87	101399259	18.1452	0.527	/
chr9	131032173	131032180	8	DEL	LAMC3	-87	131032267	26.0863	0.527	Occipital pachygyria and polymicrogyria/Inborn genetic diseases/
chr10	324951	324953	3	INS	DIP2C	-87	325040	32.9646	0.527	/
chr17	29563030	29563032	3	DEL	ABHD15	-87	29563119	29.763	0.527	/
chr17	75756810	75756811	2	DEL	ITGB4	-87	75756898	55.6456	0.527	Junctional epidermolysis bullosa with pyloric atresia|Junctional epidermolysis bullosa with pyloric atresia;Epidermolysis bullosa, junctional 5A, intermediate/Junctional epidermolysis bullosa with pyloric atresia;Epidermolysis bullosa simplex 1C, localized;Junctional epidermolysis bullosa, non-Herlitz type/Abnormality of the skin/
chr9	101399170	101399171	2	DEL	ZNF189	-88	101399259	18.1452	0.527	/
chr10	127883842	127883843	2	INS	CLRN3	-88	127883931	36.2191	0.527	/
chr11	8100531	8100532	2	INS	TUB	-88	8100620	217.937	0.527	Retinal dystrophy and obesity/
chr12	120129346	120129347	2	DEL	GCN1	88	120129258	35.789	0.527	/
chr13	111316251	111316252	2	DEL	TEX29	-88	111316340	53.4925	0.527	/
chr14	103734648	103734661	14	DEL	PPP1R13B	-88	103734749	112.819	0.527	/
chr15	92630246	92630258	13	DEL	FAM174B	88	92630158	70.3751	0.527	/
chr3	9928393	9928394	2	DEL	IL17RC	89	9928304	120.94	0.527	Candidiasis, familial, 9/
chr8	143867528	143867529	2	INS	EPPK1	89	143867439	110.087	0.527	/
chr10	133089025	133089033	9	DEL	ADGRA1	89	133088936	14.5712	0.527	/
chr11	69087188	69087190	3	DEL	TPCN2	-89	69087279	28.7016	0.527	/
chr12	125855	125856	2	INS	IQSEC3	-89	125945	216.299	0.527	/
chr12	131137753	131137754	2	DEL	ADGRD1	89	131137664	30.3189	0.527	/
chr15	38484563	38484564	2	DEL	FAM98B	89	38484474	43.5193	0.527	/
chr20	62709536	62709537	2	DEL	NTSR1	89	62709447	89.8459	0.527	/
chr21	45504414	45504415	2	INS	COL18A1	-89	45504504	36.6619	0.527	Glaucoma, primary closed-angle|Knobloch syndrome/early onset and severe retinal dystrophy/Retinitis pigmentosa/Retinal dystrophy/
chrX	12910387	12910390	4	DEL	TLR8	-89	12910479	54.7693	0.527	Systemic autoinflammation;Autoimmune hemolytic anemia|Immunodeficiency 98 with autoinflammation, X-linked/
chrX	47247654	47247655	2	DEL	USP11	-89	47247744	231.92	0.527	Absent inner and outer dynein arms;Abnormal ciliary motility;Bronchiectasis;Dynein arm defect of respiratory motile cilia/Abnormality of brain morphology/
chr8	10622787	10622788	2	INS	RP1L1	-90	10622878	205.728	0.527	Retinal dystrophy|Retinitis pigmentosa 88;Occult macular dystrophy/
chr19	6746095	6746096	2	INS	TRIP10	90	6746005	25.4178	0.527	/
chr22	18608274	18608276	3	DEL	RIMBP3	90	18608184	18.9836	0.527	/
chr1	1533999	1534000	2	DEL	ATAD3A	91	1533908	88.5512	0.527	Congenital cerebellar hypoplasia|Pontocerebellar hypoplasia, hypotonia, and respiratory insufficiency syndrome, neonatal lethal/Harel-Yoon syndrome/
chr1	248441378	248441380	3	DEL	OR2T7	91	248441287	29.6435	0.527	/
chr3	126423339	126423340	2	INS	CFAP100	-91	126423431	14.0441	0.527	/
chr3	126423339	126423340	2	DEL	CFAP100	-91	126423431	14.0441	0.527	/
chr8	27294234	27294235	2	DEL	TRIM35	91	27294143	19.5469	0.527	/
chr10	127883838	127883840	3	DEL	CLRN3	-91	127883931	36.2191	0.527	/
chr12	6826745	6826747	3	DEL	GPR162	-91	6826838	101.648	0.527	/
chr17	75624882	75624886	5	INS	MYO15B	-91	75624977	14.1603	0.527	/
chr22	46711084	46711085	2	DEL	CERK	91	46710993	51.5032	0.527	/
chr22	50215739	50215743	5	INS	SELENOO	91	50215648	46.7559	0.527	/
chr4	968339	968344	6	INS	DGKQ	92	968247	23.5552	0.527	/
chr6	31026414	31026416	3	INS	MUC22	92	31026322	20.2137	0.527	/
chr12	132621836	132621838	3	DEL	P2RX2	-92	132621930	23.0761	0.527	Autosomal dominant nonsyndromic hearing loss 41/
chr14	73264011	73264032	22	INS	PAPLN	92	73263919	27.2975	0.527	/
chr14	73264011	73264016	6	INS	PAPLN	92	73263919	27.2975	0.527	/
chr14	73264011	73264015	5	DEL	PAPLN	92	73263919	27.2975	0.527	/
chr16	1974781	1974782	2	INS	TBL3	-92	1974874	80.0395	0.527	/
chr16	88437661	88437665	5	DEL	ZNF469	92	88437569	27.6618	0.527	Keratoconus 1|Brittle cornea syndrome 1|Cardiovascular phenotype/Fanconi anemia complementation group A/Ehlers-Danlos syndrome/
chr17	2042178	2042191	14	DEL	OVCA2	-92	2042283	19.6744	0.527	/
chr17	2042190	2042191	2	INS	OVCA2	-92	2042283	19.6744	0.527	/
chr18	57147317	57147318	2	INS	BOD1L2	92	57147225	21.0985	0.527	/
chr1	3496772	3496773	2	INS	MEGF6	-93	3496866	37.5128	0.527	/
chr1	3496772	3496773	2	DEL	MEGF6	-93	3496866	37.5128	0.527	/
chr16	1525884	1525888	5	DEL	IFT140	93	1525791	33.1237	0.527	Saldino-Mainzer syndrome;Joubert syndrome with Jeune asphyxiating thoracic dystrophy|Saldino-Mainzer syndrome|Cranioectodermal dysplasia;Saldino-Mainzer syndrome/Retinal ciliopathy due to mutation in the retinitis pigmentosa-1 gene/Retinal dystrophy|Saldino-Mainzer syndrome;Retinitis pigmentosa 80/
chr19	1476272	1476277	6	DEL	C19orf25	-93	1476370	29.4781	0.527	/
chr21	44437115	44437116	2	DEL	TRPM2	93	44437022	27.1232	0.527	/
chr21	45498389	45498408	20	INS	SLC19A1	93	45498296	39.2542	0.527	Megaloblastic anemia, folate-responsive/
chrX	1348507	1348508	2	INS	IL3RA	-93	1348601	67.229	0.527	///
chrX	1348507	1348508	2	DEL	IL3RA	-93	1348601	67.229	0.527	///
chr1	33350448	33350450	3	INS	AL513327.2	-94	33350544	11.7986	0.527	/
chr11	1459188	1459190	3	DEL	BRSK2	94	1459094	78.4968	0.527	BRSK2-related disorder/
chr14	24148433	24148436	4	DEL	RNF31	94	24148339	35.0877	0.527	Short stature/
chr14	103734653	103734655	3	DEL	PPP1R13B	-94	103734749	112.819	0.527	/
chr22	24543867	24543868	2	DEL	GUCD1	-94	24543962	34.4302	0.527	/
chr11	284552	284562	11	DEL	NLRP6	-95	284657	174.905	0.527	/
chr11	6571664	6571666	3	DEL	DNHD1	95	6571569	37.4258	0.527	Spermatogenic failure 65/
chr12	8605303	8605304	2	INS	AICDA	-95	8605399	24.2866	0.527	Hyper-IgM syndrome type 2/Currarino triad/
chr12	10071469	10071470	2	INS	CLEC1A	95	10071374	21.5284	0.527	/
chr13	111316244	111316245	2	DEL	TEX29	-95	111316340	53.4925	0.527	/
chr19	50324001	50324005	5	DEL	KCNC3	-95	50324100	36.6077	0.527	Spinocerebellar ataxia type 13/Toe walking/
chrX	129742094	129742113	20	DEL	XPNPEP2	-95	129742208	128.617	0.527	/
chr3	536328	536329	2	INS	LINC01266	-96	536425	46.4751	0.527	/
chr8	144513261	144513266	6	INS	RECQL4	-96	144513362	52.7312	0.527	Baller-Gerold syndrome|Baller-Gerold syndrome;Rapadilino syndrome;Rothmund-Thomson syndrome type 2/Rothmund-Thomson syndrome;Baller-Gerold syndrome;Rapadilino syndrome/Hereditary cancer-predisposing syndrome/RECQL4-related spectrum disorders/RECQL4-Related Disorders/Inborn genetic diseases/
chr11	2306957	2307029	73	DEL	TSPAN32	96	2306861	33.8546	0.527	/
chr14	73264015	73264113	99	INS	PAPLN	96	73263919	27.2975	0.527	/
chr21	42477296	42477322	27	INS	RSPH1	-96	42477418	138.426	0.527	Primary ciliary dyskinesia 24|Primary ciliary dyskinesia/
chr22	22888191	22888198	8	DEL	IGLL5	-96	22888294	31.2192	0.527	/
chr1	247588475	247588479	5	DEL	OR2G2	-97	247588576	47.2259	0.527	/
chr12	916712	916713	2	INS	RAD52	97	916615	24.4885	0.527	/
chr12	20370115	20370117	3	INS	PDE3A	-97	20370214	41.3354	0.527	Brachydactyly-arterial hypertension syndrome|Inborn genetic diseases/
chr12	29477564	29477566	3	DEL	OVCH1	-97	29477663	35.3234	0.527	/
chr16	4688906	4688908	3	DEL	MGRN1	-97	4689005	82.9708	0.527	/
chr17	41727136	41727138	3	DEL	HAP1	97	41727039	12.5939	0.527	/
chr22	50314641	50314642	2	INS	DENND6B	97	50314544	56.2923	0.527	/
chrX	1419098	1419099	2	DEL	ASMTL	-97	1419196	21.9201	0.527	///
chr3	188484702	188484730	29	DEL	LPP	98	188484604	39.2375	0.527	Acute myeloid leukemia/Schizophrenia/
chr3	188484702	188484730	29	INS	LPP	98	188484604	39.2375	0.527	Acute myeloid leukemia/Schizophrenia/
chr6	31026222	31026224	3	DEL	MUC22	-98	31026322	20.2137	0.527	/
chr9	128309616	128309617	2	DEL	TRUB2	98	128309518	25.7981	0.527	/
chr16	4688905	4688907	3	DEL	MGRN1	-98	4689005	82.9708	0.527	/
chr17	40628999	40629000	2	DEL	SMARCE1	98	40628901	28.271	0.527	Familial meningioma|Hereditary cancer-predisposing syndrome/Coffin-Siris syndrome 5/Inborn genetic diseases/Facial cleft/
chr21	44437120	44437124	5	INS	TRPM2	98	44437022	27.1232	0.527	/
chrX	1402176	1402236	61	DEL	ASMTL-AS1	-98	1402334	21.9871	0.527	/
chr1	3496766	3496767	2	DEL	MEGF6	-99	3496866	37.5128	0.527	/
chr3	195788543	195788544	2	INS	MUC4	-99	195788643	27.1238	0.527	Hepatocellular carcinoma|Lung cancer|Small cell lung carcinoma/
chr8	23258751	23258755	5	INS	CHMP7	-99	23258854	36.5955	0.527	/
chr9	136378175	136378176	2	INS	SNAPC4	-99	136378275	49.5956	0.527	/
chr12	865258	865260	3	DEL	WNK1	99	865159	105.8	0.527	Neuropathy, hereditary sensory and autonomic, type 2A;Pseudohypoaldosteronism type 2C|Pseudohypoaldosteronism type 2C|Neuropathy, hereditary sensory and autonomic, type 2A/Inborn genetic diseases/
chr17	35746073	35746074	2	DEL	GAS2L2	99	35745974	22.5097	0.527	Ciliary dyskinesia, primary, 41|Primary ciliary dyskinesia/
chr19	3178906	3178907	2	INS	S1PR4	99	3178807	108.711	0.527	/
chr19	38496898	38496899	2	DEL	RYR1	99	38496799	58.8598	0.527	RYR1-Related Disorders|Malignant hyperthermia, susceptibility to, 1;Central core myopathy;Congenital multicore myopathy with external ophthalmoplegia;Congenital myopathy with fiber type disproportion;King Denborough syndrome|Central core myopathy|Malignant hyperthermia of anesthesia/Central core myopathy;Malignant hyperthermia, susceptibility to, 1|Congenital myopathy with fiber type disproportio…
chr1	248650877	248650878	2	INS	OR2T27	100	248650777	17.6727	0.527	/
chr3	195788539	195788543	5	INS	MUC4	-100	195788643	27.1238	0.527	Hepatocellular carcinoma|Lung cancer|Small cell lung carcinoma/
chr3	195788542	195788543	2	INS	MUC4	-100	195788643	27.1238	0.527	Hepatocellular carcinoma|Lung cancer|Small cell lung carcinoma/
chr7	1442383	1442384	2	DEL	MICALL2	-100	1442484	110.194	0.527	Joubert syndrome 1/
chr11	19166341	19166342	2	DEL	ZDHHC13	100	19166241	26.4599	0.527	/
chr12	70622477	70622479	3	DEL	PTPRB	100	70622377	15.6022	0.527	/
chr16	85648683	85648684	2	INS	GSE1	100	85648583	44.7928	0.527	/
chr17	321582	321624	43	DEL	AC129507.4	100	321482	99.9948	0.527	/
chr19	1924198	1924199	2	DEL	SCAMP4	-100	1924299	82.4762	0.527	/
chr22	42628198	42628200	3	DEL	CYB5R3	-100	42628300	179.675	0.527	Methemoglobinemia, type I|Deficiency of cytochrome-b5 reductase/Methemoglobinemia type 2/
chr1	109197553	109197555	3	DEL	KIAA1324	101	109197452	23.8192	0.527	/
chr3	50355406	50355407	2	DEL	TMEM115	101	50355305	19.3471	0.527	/
chr9	128309619	128309621	3	DEL	TRUB2	101	128309518	25.7981	0.527	/
chr20	1370038	1370040	3	DEL	FKBP1A	101	1369937	162.066	0.527	/
chr1	203797563	203797564	2	INS	ZBED6	-102	203797666	31.7796	0.527	/
chr8	144513259	144513260	2	DEL	RECQL4	-102	144513362	52.7312	0.527	Baller-Gerold syndrome|Baller-Gerold syndrome;Rapadilino syndrome;Rothmund-Thomson syndrome type 2/Rothmund-Thomson syndrome;Baller-Gerold syndrome;Rapadilino syndrome/Hereditary cancer-predisposing syndrome/RECQL4-related spectrum disorders/RECQL4-Related Disorders/Inborn genetic diseases/
chr10	12828811	12828812	2	DEL	CAMK1D	-102	12828914	20.5735	0.527	/
chr15	41505280	41505281	2	INS	LTK	-102	41505383	105.198	0.527	/
chr16	285637	285638	2	DEL	PDIA2	102	285535	25.0602	0.527	/
chr16	285637	285638	2	INS	PDIA2	102	285535	25.0602	0.527	/
chr16	88727575	88727576	2	DEL	PIEZO1	-102	88727678	24.1865	0.527	Lymphatic malformation 6;Dehydrated hereditary stomatocytosis with or without pseudohyperkalemia and/or perinatal edema|Dehydrated hereditary stomatocytosis with or without pseudohyperkalemia and/or perinatal edema/Thickened nuchal skin fold;Hydrops fetalis/Non-immune hydrops fetalis/Inborn genetic diseases/
chrX	100403550	100403554	5	DEL	PCDH19	102	100403448	18.5648	0.527	Developmental and epileptic encephalopathy, 9|Developmental and epileptic encephalopathy, 9;Non-ketotic hyperglycinemia/Non-ketotic hyperglycinemia;Developmental and epileptic encephalopathy, 9/Refractory epilepsy with Lennox Gastaut syndrome/Generalized tonic-clonic seizures/Neurodevelopmental delay/Complex febrile seizure/Inborn genetic diseases/PCDH19-related epilespy/Seizure/
chr3	8635810	8635811	2	DEL	SSUH2	-103	8635914	22.3802	0.527	/
chr3	195788538	195788540	3	DEL	MUC4	-103	195788643	27.1238	0.527	Hepatocellular carcinoma|Lung cancer|Small cell lung carcinoma/
chr3	196947335	196947336	2	DEL	PIGZ	-103	196947439	51.3018	0.527	/
chr4	185638933	185638934	2	DEL	SORBS2	-103	185639037	27.9414	0.527	/
chr9	99024978	99024979	2	DEL	COL15A1	103	99024875	21.1563	0.527	/
chr13	112823389	112823390	2	INS	ATP11A	103	112823286	81.5815	0.527	Autosomal dominant nonsyndromic hearing loss 33|Hearing loss, autosomal dominant 84/Leukodystrophy, hypomyelinating, 24/
chr14	104884336	104884337	2	DEL	CEP170B	103	104884233	49.5362	0.527	/
chr15	38484371	38484611	241	DEL	FAM98B	-103	38484474	43.5193	0.527	/
chr16	4698523	4698524	2	INS	ANKS3	-103	4698627	48.1366	0.527	Short stature/
chr21	42477296	42477315	20	INS	RSPH1	-103	42477418	138.426	0.527	Primary ciliary dyskinesia 24|Primary ciliary dyskinesia/
chr21	42477298	42477315	18	INS	RSPH1	-103	42477418	138.426	0.527	Primary ciliary dyskinesia 24|Primary ciliary dyskinesia/
chr8	143878430	143878439	10	DEL	EPPK1	104	143878326	20.9873	0.527	/
chr9	133402981	133402992	12	INS	STKLD1	-104	133403096	65.5093	0.527	/
chr11	69087174	69087175	2	DEL	TPCN2	-104	69087279	28.7016	0.527	/
chr11	122777187	122777188	2	INS	UBASH3B	-104	122777292	22.1754	0.527	/
chr14	24148443	24148444	2	INS	RNF31	104	24148339	35.0877	0.527	Short stature/
chr14	92941698	92941699	2	INS	ITPK1	104	92941594	86.2994	0.527	/
chrX	154478750	154478751	2	DEL	LAGE3	-104	154478855	35.0935	0.527	Galloway-Mowat syndrome 2, X-linked/
chr1	205659526	205659530	5	INS	SLC45A3	-105	205659635	33.062	0.527	/
chr8	144114832	144114833	2	DEL	WDR97	-105	144114938	41.4248	0.527	/
chr9	13115249	13115250	2	INS	MPDZ	-105	13115355	23.8907	0.527	Hydrocephalus, nonsyndromic, autosomal recessive 2/
chr11	117918453	117918455	3	DEL	TMPRSS13	105	117918348	13.2868	0.527	/
chr16	285429	285430	2	INS	PDIA2	-105	285535	25.0602	0.527	/
chr16	70481859	70481861	3	INS	COG4	-105	70481966	35.7924	0.527	Microcephalic osteodysplastic dysplasia, Saul-Wilson type/COG4-congenital disorder of glycosylation/
chr20	62410961	62410963	3	DEL	RBBP8NL	-105	62411068	58.7109	0.527	/
chr21	42477296	42477313	18	INS	RSPH1	-105	42477418	138.426	0.527	Primary ciliary dyskinesia 24|Primary ciliary dyskinesia/
chr1	150558991	150558992	2	DEL	ADAMTSL4	106	150558885	80.6033	0.527	Ectopia lentis 2, isolated, autosomal recessive;Ectopia lentis et pupillae/Isolated ectopia lentis/
chr12	6695506	6695507	2	DEL	PIANP	106	6695400	28.7161	0.527	/
chrX	129913379	129913380	2	INS	UTP14A	-106	129913486	32.0679	0.527	/
chr4	185638929	185638930	2	DEL	SORBS2	-107	185639037	27.9414	0.514	/
chr8	144513469	144513470	2	INS	RECQL4	107	144513362	52.7312	0.514	Baller-Gerold syndrome|Baller-Gerold syndrome;Rapadilino syndrome;Rothmund-Thomson syndrome type 2/Rothmund-Thomson syndrome;Baller-Gerold syndrome;Rapadilino syndrome/Hereditary cancer-predisposing syndrome/RECQL4-related spectrum disorders/RECQL4-Related Disorders/Inborn genetic diseases/
chr10	99930465	99930469	5	DEL	DNMBP	107	99930358	26.758	0.514	Cataract 48/
chr11	132211845	132211861	17	DEL	NTM	107	132211738	45.4256	0.514	/
chr16	70481858	70481859	2	DEL	COG4	-107	70481966	35.7924	0.514	Microcephalic osteodysplastic dysplasia, Saul-Wilson type/COG4-congenital disorder of glycosylation/
chrX	71305069	71305070	2	INS	ITGB1BP2	-107	71305177	58.3715	0.514	/
chr2	11618826	11618827	2	INS	GREB1	108	11618718	70.4063	0.514	/
chr4	2080961	2080962	2	DEL	POLN	108	2080853	44.1186	0.514	/
chr5	178231522	178231525	4	DEL	PHYKPL	-108	178231633	116.067	0.514	Phosphohydroxylysinuria/
chr7	12596401	12596455	55	INS	SCIN	-108	12596563	44.6873	0.514	/
chr11	1459202	1459204	3	DEL	BRSK2	108	1459094	78.4968	0.514	BRSK2-related disorder/
chr15	90294341	90294344	4	DEL	GOLGA2P8	-108	90294452	26.1062	0.514	/
chr19	2098980	2098984	5	INS	IZUMO4	108	2098872	197.195	0.514	/
chr2	25455402	25455403	2	DEL	DTNB	-109	25455512	49.997	0.514	/
chr3	184352019	184352021	3	DEL	CLCN2	109	184351910	29.259	0.514	Familial hyperaldosteronism type II|Epilepsy, idiopathic generalized, susceptibility to, 11;Familial hyperaldosteronism type II;Leukoencephalopathy with mild cerebellar ataxia and white matter edema/CLCN2-Related Disorders/
chr4	968356	968385	30	DEL	DGKQ	109	968247	23.5552	0.514	/
chr9	99024984	99024989	6	DEL	COL15A1	109	99024875	21.1563	0.514	/
chr12	558660	558661	2	INS	B4GALNT3	-109	558770	56.5121	0.514	/
chr14	21522075	21522076	2	DEL	SALL2	-109	21522185	54.981	0.514	Coloboma, ocular, autosomal recessive/
chr16	1207405	1207406	2	INS	CACNA1H	-109	1207515	48.1458	0.514	Abnormality of brain morphology|Epilepsy, childhood absence, susceptibility to, 6/Primary aldosteronism|Hyperaldosteronism, familial, type IV/
chr16	89637469	89637473	5	DEL	DPEP1	-109	89637582	24.9097	0.514	/
chr17	321591	321705	115	DEL	AC129507.4	109	321482	99.9948	0.514	/
chr21	42477289	42477309	21	INS	RSPH1	-109	42477418	138.426	0.514	Primary ciliary dyskinesia 24|Primary ciliary dyskinesia/
chr22	45577939	45577941	3	DEL	FBLN1	-109	45578050	34.4704	0.514	/
chr1	205659524	205659525	2	DEL	SLC45A3	-110	205659635	33.062	0.514	/
chr8	143867549	143867550	2	INS	EPPK1	110	143867439	110.087	0.514	/
chr8	143878436	143878437	2	DEL	EPPK1	110	143878326	20.9873	0.514	/
chr11	2306971	2307052	82	DEL	TSPAN32	110	2306861	33.8546	0.514	/
chr18	580894	580905	12	INS	CETN1	-110	581015	17.3847	0.514	/
chr2	47798724	47798725	2	DEL	MSH6	-111	47798836	22.0502	0.514	Hereditary nonpolyposis colorectal neoplasms|Hereditary cancer-predisposing syndrome|Lynch syndrome 5|Endometrial carcinoma;Mismatch repair cancer syndrome 3;Lynch syndrome 5/Lynch syndrome 1|Hereditary nonpolyposis colon cancer/Lynch syndrome 5;Endometrial carcinoma/Colon adenocarcinoma/Lynch-like syndrome/Carcinoma of colon/Colorectal cancer/Neoplasm of ovary/Turcot syndrome/
chr2	238098250	238098251	2	DEL	SCLY	-111	238098362	60.8561	0.514	/
chr4	188003332	188003333	2	INS	ZFP42	-111	188003444	14.6161	0.514	/
chr8	10622766	10622767	2	DEL	RP1L1	-111	10622878	205.728	0.514	Retinal dystrophy|Retinitis pigmentosa 88;Occult macular dystrophy/
chr15	42145618	42145619	2	INS	PLA2G4F	-111	42145730	28.6739	0.514	/
chr17	321343	321371	29	DEL	RPH3AL	-111	321482	99.9948	0.514	/
chr19	1476257	1476259	3	INS	C19orf25	-111	1476370	29.4781	0.514	/
chr19	39486264	39486265	2	INS	TIMM50	-111	39486376	15.0134	0.514	Mitochondrial encephalopathy|3-methylglutaconic aciduria type 9/
chrX	19497163	19497168	6	INS	EIF5P2	-111	19497279	57.7785	0.514	/
chr7	105112787	105112797	11	INS	KMT2E	-112	105112909	16.2887	0.514	Neurodevelopmental disorder with dysmorphic facies and distal limb anomalies/Intellectual disability|O'Donnell-Luria-Rodan syndrome/Global developmental delay/Neurodevelopmental delay/Inborn genetic diseases/
chr8	144114825	144114826	2	DEL	WDR97	-112	144114938	41.4248	0.514	/
chr9	137245534	137245535	2	INS	FAM166A	112	137245422	33.2141	0.514	/
chr10	99930470	99930472	3	INS	DNMBP	112	99930358	26.758	0.514	Cataract 48/
chr19	1508465	1508466	2	INS	ADAMTSL5	112	1508353	43.9499	0.514	/
chr19	56176048	56176098	51	DEL	GALP	112	56175936	53.2551	0.514	/
chr21	45498408	45498427	20	INS	SLC19A1	112	45498296	39.2542	0.514	Megaloblastic anemia, folate-responsive/
chr10	133238097	133238098	2	DEL	VENTX	-113	133238211	85.6579	0.514	/
chr11	68053359	68053362	4	DEL	AP002807.1	113	68053246	82.6439	0.514	/
chr11	134036872	134036896	25	DEL	AP000911.2	-113	134037009	28.6502	0.514	/
chr12	865272	865273	2	DEL	WNK1	113	865159	105.8	0.514	Neuropathy, hereditary sensory and autonomic, type 2A;Pseudohypoaldosteronism type 2C|Pseudohypoaldosteronism type 2C|Neuropathy, hereditary sensory and autonomic, type 2A/Inborn genetic diseases/
chr19	373938	373939	2	DEL	THEG	113	373825	93.5567	0.514	/
chrX	19497163	19497166	4	INS	EIF5P2	-113	19497279	57.7785	0.514	/
chrX	19497163	19497166	4	DEL	EIF5P2	-113	19497279	57.7785	0.514	/
chr7	29884273	29884281	9	INS	WIPF3	114	29884159	23.4427	0.514	/
chr9	35562940	35562941	2	INS	FAM166B	114	35562826	18.8078	0.514	/
chrX	2829235	2829368	134	DEL	GYG2	-114	2829482	13.625	0.514	/
chrX	19497163	19497165	3	DEL	EIF5P2	-114	19497279	57.7785	0.514	/
chrX	153781249	153781265	17	DEL	SRPK3	114	153781135	21.1001	0.514	/
chr1	1290369	1290370	2	DEL	SCNN1D	115	1290254	99.0018	0.514	/
chr7	93355950	93355952	3	DEL	VPS50	-115	93356067	41.8456	0.514	NEURODEVELOPMENTAL DISORDER WITH MICROCEPHALY, SEIZURES, AND NEONATAL CHOLESTASIS/
chr11	77172741	77172747	7	DEL	MYO7A	115	77172626	38.2952	0.514	Autosomal recessive nonsyndromic hearing loss 2;Usher syndrome type 1|Autosomal dominant nonsyndromic hearing loss 11;Autosomal recessive nonsyndromic hearing loss 2;Usher syndrome type 1/Usher syndrome type 1;Autosomal recessive nonsyndromic hearing loss 2/Deafness|Rare genetic deafness|Hearing loss, autosomal recessive/Sensorineural hearing loss disorder/Usher syndrome type 1B/Usher syndrome ty…
chr14	21522069	21522070	2	DEL	SALL2	-115	21522185	54.981	0.514	Coloboma, ocular, autosomal recessive/
chr14	21522069	21522070	2	INS	SALL2	-115	21522185	54.981	0.514	Coloboma, ocular, autosomal recessive/
chr16	23702228	23702229	2	INS	ERN2	115	23702113	24.0717	0.514	/
chr19	2733151	2733152	2	DEL	SLC39A3	-115	2733267	26.3313	0.514	/
chr19	7698800	7698801	2	DEL	FCER2	115	7698685	32.2972	0.514	/
chr1	180917061	180917062	2	INS	KIAA1614	-116	180917178	101.19	0.514	/
chr3	172647959	172648017	59	INS	NCEH1	-116	172648133	23.0999	0.514	/
chr4	3449303	3449304	2	DEL	HGFAC	116	3449187	42.7235	0.514	/
chr14	22124133	22124134	2	INS	TRAV26-1	116	22124017	59.3757	0.514	/
chr19	56176052	56176064	13	DEL	GALP	116	56175936	53.2551	0.514	/
chr1	3786948	3786952	5	DEL	LRRC47	-117	3787069	162.364	0.514	/
chr2	241071820	241071821	2	DEL	SNED1	117	241071703	37.6961	0.514	/
chr5	138951336	138951339	4	INS	SIL1	117	138951219	27.3161	0.514	Marinesco-Sj√∂gren syndrome/
chr7	105112787	105112792	6	INS	KMT2E	-117	105112909	16.2887	0.514	Neurodevelopmental disorder with dysmorphic facies and distal limb anomalies/Intellectual disability|O'Donnell-Luria-Rodan syndrome/Global developmental delay/Neurodevelopmental delay/Inborn genetic diseases/
chr9	133402978	133402979	2	DEL	STKLD1	-117	133403096	65.5093	0.514	/
chr14	73263770	73263802	33	INS	PAPLN	-117	73263919	27.2975	0.514	/
chr17	321599	321617	19	DEL	AC129507.4	117	321482	99.9948	0.514	/
chr17	81289771	81289773	3	INS	SLC38A10	-117	81289890	28.0299	0.514	/
chr19	2098989	2098990	2	DEL	IZUMO4	117	2098872	197.195	0.514	/
chrX	1419078	1419079	2	DEL	ASMTL	-117	1419196	21.9201	0.514	///
chr1	203797544	203797548	5	INS	ZBED6	-118	203797666	31.7796	0.514	/
chr2	47798717	47798718	2	DEL	MSH6	-118	47798836	22.0502	0.514	Hereditary nonpolyposis colorectal neoplasms|Hereditary cancer-predisposing syndrome|Lynch syndrome 5|Endometrial carcinoma;Mismatch repair cancer syndrome 3;Lynch syndrome 5/Lynch syndrome 1|Hereditary nonpolyposis colon cancer/Lynch syndrome 5;Endometrial carcinoma/Colon adenocarcinoma/Lynch-like syndrome/Carcinoma of colon/Colorectal cancer/Neoplasm of ovary/Turcot syndrome/
chr9	133332171	133332191	21	INS	SURF6	118	133332053	19.3481	0.514	/
chr11	5508822	5508823	2	DEL	UBQLN3	118	5508704	38.1994	0.514	/
chr14	88468220	88468222	3	DEL	PTPN21	-118	88468340	37.2304	0.514	/
chr22	45577930	45577932	3	DEL	FBLN1	-118	45578050	34.4704	0.514	/
chr1	150498597	150498598	2	INS	TARS2	119	150498478	25.6277	0.514	Combined oxidative phosphorylation defect type 21|Failure to thrive;Spastic hemiparesis;Congenital blindness/
chr1	156844260	156844261	2	DEL	INSRR	-119	156844380	39.3554	0.514	/
chr5	1093581	1093582	2	DEL	SLC12A7	-119	1093701	75.938	0.514	/
chr8	143958571	143958644	74	DEL	PLEC	-119	143958763	23.3862	0.514	Autosomal recessive limb-girdle muscular dystrophy type 2Q|Epidermolysis bullosa simplex with nail dystrophy;Epidermolysis bullosa simplex, Ogna type;Autosomal recessive limb-girdle muscular dystrophy type 2Q;Epidermolysis bullosa simplex 5B, with muscular dystrophy;Epidermolysis bullosa simplex 5C, with pyloric atresia/Epidermolysis bullosa simplex 5B, with muscular dystrophy;Autosomal recessive…
chr11	284537	284538	2	DEL	NLRP6	-119	284657	174.905	0.514	/
chr14	22902058	22902059	2	DEL	RBM23	119	22901939	123.927	0.514	/
chr16	1974993	1974994	2	DEL	TBL3	119	1974874	80.0395	0.514	/
chr17	321601	321618	18	DEL	AC129507.4	119	321482	99.9948	0.514	/
chr19	1358602	1358603	2	DEL	MUM1	-119	1358722	48.6713	0.514	/
chr22	45577930	45577931	2	DEL	FBLN1	-119	45578050	34.4704	0.514	/
chr1	1534028	1534030	3	INS	ATAD3A	120	1533908	88.5512	0.514	Congenital cerebellar hypoplasia|Pontocerebellar hypoplasia, hypotonia, and respiratory insufficiency syndrome, neonatal lethal/Harel-Yoon syndrome/
chr7	1442363	1442364	2	INS	MICALL2	-120	1442484	110.194	0.514	Joubert syndrome 1/
chr11	6602122	6602124	3	DEL	RRP8	-120	6602244	25.9561	0.514	/
chr13	46750606	46750607	2	DEL	LRCH1	-120	46750727	106.956	0.514	/
chr17	321602	321611	10	DEL	AC129507.4	120	321482	99.9948	0.514	/
chr21	14355143	14355144	2	INS	ABCC13	120	14355023	25.8649	0.514	/
chr21	44324593	44324594	2	DEL	PFKL	120	44324473	117.773	0.514	/
chr22	26496821	26496823	3	DEL	TFIP11	-120	26496943	48.9658	0.514	/
chr1	11997379	11997380	2	INS	MFN2	121	11997258	25.6761	0.514	Charcot-Marie-Tooth disease type 2|Charcot-Marie-Tooth disease type 4|Charcot-Marie-Tooth disease, axonal, autosomal recessive, type 2a2b;/Hereditary motor and sensory neuropathy with optic atrophy|Charcot-Marie-Tooth disease type 2A2|Inborn genetic diseases/Severe early-onset axonal neuropathy due to MFN2 deficiency/Cerebral palsy/Toe walking/
chr3	9928425	9928426	2	DEL	IL17RC	121	9928304	120.94	0.514	Candidiasis, familial, 9/
chr9	137245543	137245547	5	DEL	FAM166A	121	137245422	33.2141	0.514	/
chr11	74004513	74004514	2	DEL	UCP3	-121	74004635	54.1266	0.514	Obesity, severe, and type II diabetes/
chr12	14942626	14942649	24	DEL	ARHGDIB	121	14942505	18.9239	0.514	/
chr14	22902060	22902062	3	DEL	RBM23	121	22901939	123.927	0.514	/
chr14	22902060	22902065	6	DEL	RBM23	121	22901939	123.927	0.514	/
chr14	74551114	74551115	2	DEL	LTBP2	121	74550993	41.2235	0.514	Primary open angle glaucoma|Glaucoma 3, primary congenital, D|Weill-Marchesani syndrome/Weill-Marchesani syndrome 3|Weill-Marchesani syndrome 1/Pseudoexfoliation glaucoma/Glaucoma of childhood/Microspherophakia/Marfan syndrome/
chr17	1708185	1708186	2	DEL	TLCD2	121	1708064	80.2215	0.514	/
chr19	49932603	49932619	17	INS	ATF5	121	49932482	14.4908	0.514	/
chr20	62410946	62410947	2	DEL	RBBP8NL	-121	62411068	58.7109	0.514	/
chr1	192578312	192578314	3	DEL	RGS1	122	192578190	23.6925	0.514	/
chr1	247895862	247895866	5	INS	OR2W3	122	247895740	97.4851	0.514	/
chr2	38029851	38029853	3	DEL	RMDN2-AS1	122	38029729	29.4298	0.514	/
chr19	3178929	3178930	2	DEL	S1PR4	122	3178807	108.711	0.514	/
chr19	56176058	56176108	51	DEL	GALP	122	56175936	53.2551	0.514	/
chr3	184290282	184290283	2	DEL	ECE2,EEF1AKMT4-ECE2	-123	184290406	18.2524	0.514	//
chr3	195788515	195788520	6	DEL	MUC4	-123	195788643	27.1238	0.514	Hepatocellular carcinoma|Lung cancer|Small cell lung carcinoma/
chr3	195788518	195788520	3	DEL	MUC4	-123	195788643	27.1238	0.514	Hepatocellular carcinoma|Lung cancer|Small cell lung carcinoma/
chr9	124458225	124458227	3	DEL	ADGRD2	-123	124458350	21.5412	0.514	/
chr9	137108978	137108979	2	INS	MAN1B1	-123	137109102	52.2404	0.514	Rafiq syndrome|MAN1B1-Related Disorders|Global developmental delay|Inborn genetic diseases/
chr11	6602120	6602121	2	DEL	RRP8	-123	6602244	25.9561	0.514	/
chr21	33263122	33263124	3	DEL	AP000295.1,IFNAR2	123	33262999	18.272	0.514	Immunodeficiency 45//
chr1	160349123	160349126	4	INS	NCSTN	-124	160349250	119.104	0.514	Acne inversa, familial, 1/Abnormality of the skin/
chr4	86101194	86101195	2	INS	MAPK10	-124	86101319	56.05	0.514	/
chr11	67642734	67642751	18	INS	ACY3	124	67642610	17.6128	0.514	/
chr11	77172750	77172754	5	INS	MYO7A	124	77172626	38.2952	0.514	Autosomal recessive nonsyndromic hearing loss 2;Usher syndrome type 1|Autosomal dominant nonsyndromic hearing loss 11;Autosomal recessive nonsyndromic hearing loss 2;Usher syndrome type 1/Usher syndrome type 1;Autosomal recessive nonsyndromic hearing loss 2/Deafness|Rare genetic deafness|Hearing loss, autosomal recessive/Sensorineural hearing loss disorder/Usher syndrome type 1B/Usher syndrome ty…
chr12	916489	916491	3	DEL	RAD52	-124	916615	24.4885	0.514	/
chr17	1013102	1013103	2	DEL	ABR	124	1012978	265.143	0.514	/
chr5	178231506	178231508	3	DEL	PHYKPL	-125	178231633	116.067	0.514	Phosphohydroxylysinuria/
chr12	132701317	132701319	3	DEL	PXMP2	-125	132701444	47.3831	0.514	/
chr16	81159815	81159816	2	DEL	PKD1L2	125	81159690	34.6168	0.514	/
chr18	57147350	57147361	12	DEL	BOD1L2	125	57147225	21.0985	0.514	/
chr1	974364	974368	5	DEL	PLEKHN1	126	974238	42.512	0.514	/
chr1	159943054	159943055	2	DEL	IGSF9	126	159942928	22.193	0.514	/
chr1	206584721	206584725	5	DEL	RASSF5	-126	206584851	20.3079	0.514	/
chr6	160258751	160258752	2	DEL	SLC22A2	126	160258625	20.6834	0.514	/
chr8	144168366	144168368	3	INS	MROH1	126	144168240	224.845	0.514	/
chr11	869952	869954	3	DEL	CHID1	-126	870080	38.717	0.514	/
chr20	63946260	63946261	2	INS	UCKL1	126	63946134	227.183	0.514	/
chr20	63946260	63946261	2	DEL	UCKL1	126	63946134	227.183	0.514	/
chr22	45577923	45577924	2	DEL	FBLN1	-126	45578050	34.4704	0.514	/
chr1	1534035	1534037	3	DEL	ATAD3A	127	1533908	88.5512	0.514	Congenital cerebellar hypoplasia|Pontocerebellar hypoplasia, hypotonia, and respiratory insufficiency syndrome, neonatal lethal/Harel-Yoon syndrome/
chr1	159943055	159943056	2	DEL	IGSF9	127	159942928	22.193	0.514	/
chr1	203797538	203797539	2	INS	ZBED6	-127	203797666	31.7796	0.514	/
chr3	195788514	195788516	3	INS	MUC4	-127	195788643	27.1238	0.514	Hepatocellular carcinoma|Lung cancer|Small cell lung carcinoma/
chr8	143958635	143958636	2	INS	PLEC	-127	143958763	23.3862	0.514	Autosomal recessive limb-girdle muscular dystrophy type 2Q|Epidermolysis bullosa simplex with nail dystrophy;Epidermolysis bullosa simplex, Ogna type;Autosomal recessive limb-girdle muscular dystrophy type 2Q;Epidermolysis bullosa simplex 5B, with muscular dystrophy;Epidermolysis bullosa simplex 5C, with pyloric atresia/Epidermolysis bullosa simplex 5B, with muscular dystrophy;Autosomal recessive…
chr10	127883802	127883804	3	DEL	CLRN3	-127	127883931	36.2191	0.514	/
chr11	6557164	6557165	2	DEL	DNHD1	127	6557037	52.3323	0.514	Spermatogenic failure 65/
chr16	81159817	81159825	9	INS	PKD1L2	127	81159690	34.6168	0.514	/
chr17	321609	321624	16	DEL	AC129507.4	127	321482	99.9948	0.514	/
chr17	4595289	4595290	2	INS	SMTNL2	127	4595162	13.131	0.514	/
chr19	54461673	54461675	3	DEL	LENG8	-127	54461802	27.6209	0.514	/
chr19	58295496	58295497	2	DEL	ZNF8	-127	58295624	66.7526	0.514	/
chr4	152968081	152968082	2	DEL	FHDC1	128	152967953	34.7326	0.514	/
chr6	2890368	2890370	3	INS	SERPINB9	128	2890240	136.848	0.514	/
chr13	21539669	21539670	2	DEL	MICU2	128	21539541	21.6887	0.514	MICU2-Related Disorders/
chr22	22888162	22888166	5	DEL	IGLL5	-128	22888294	31.2192	0.514	/
chr1	160681300	160681301	2	DEL	CD48	129	160681171	60.819	0.514	/
chr12	1639753	1639757	5	DEL	WNT5B	129	1639624	23.2804	0.514	/
chr19	1529816	1529817	2	INS	PLK5	-129	1529946	21.6235	0.514	/
chr19	1529816	1529817	2	DEL	PLK5	-129	1529946	21.6235	0.514	/
chr19	50830555	50830566	12	DEL	AC011523.1	129	50830426	17.8485	0.514	/
chr21	46412879	46412880	2	INS	PCNT	-129	46413009	27.0431	0.514	Inborn genetic diseases|Microcephalic osteodysplastic primordial dwarfism type II/
chr1	150559015	150559023	9	DEL	ADAMTSL4	130	150558885	80.6033	0.514	Ectopia lentis 2, isolated, autosomal recessive;Ectopia lentis et pupillae/Isolated ectopia lentis/
chr5	178231501	178231503	3	DEL	PHYKPL	-130	178231633	116.067	0.514	Phosphohydroxylysinuria/
chr7	30497767	30497771	5	DEL	GGCT	130	30497637	67.5413	0.514	/
chr8	10622747	10622748	2	INS	RP1L1	-130	10622878	205.728	0.514	Retinal dystrophy|Retinitis pigmentosa 88;Occult macular dystrophy/
chr8	10622747	10622748	2	DEL	RP1L1	-130	10622878	205.728	0.514	Retinal dystrophy|Retinitis pigmentosa 88;Occult macular dystrophy/
chr10	98429811	98429812	2	INS	HPS1	-130	98429942	25.2927	0.514	Hermansky-Pudlak syndrome 1|Hermansky-Pudlak syndrome/
chr10	133081880	133081899	20	INS	ADGRA1	130	133081750	29.6923	0.514	/
chr16	88431182	88431183	2	DEL	ZNF469	130	88431052	42.0946	0.514	Keratoconus 1|Brittle cornea syndrome 1|Cardiovascular phenotype/Fanconi anemia complementation group A/Ehlers-Danlos syndrome/
chr17	321612	321705	94	DEL	AC129507.4	130	321482	99.9948	0.514	/
chr19	39392457	39392462	6	DEL	MED29	-130	39392592	35.0524	0.514	/
chr19	49932612	49932653	42	INS	ATF5	130	49932482	14.4908	0.514	/
chr21	45498426	45498445	20	INS	SLC19A1	130	45498296	39.2542	0.514	Megaloblastic anemia, folate-responsive/
chrX	19035976	19035977	2	DEL	ADGRG2	130	19035846	31.08	0.514	Congenital bilateral aplasia of vas deferens from CFTR mutation|Vas deferens, congenital bilateral aplasia of, X-linked/Obstructive azoospermia/
chr5	178231501	178231502	2	INS	PHYKPL	-131	178231633	116.067	0.514	Phosphohydroxylysinuria/
chr9	135792151	135792152	2	INS	KCNT1	131	135792020	21.6082	0.514	Autosomal dominant nocturnal frontal lobe epilepsy 5|Developmental and epileptic encephalopathy, 14;Autosomal dominant nocturnal frontal lobe epilepsy 5/Autosomal dominant nocturnal frontal lobe epilepsy 5;Developmental and epileptic encephalopathy, 14|Seizure/Malignant migrating partial seizures of infancy/KCNT1-related channelopathy/Neurodevelopmental delay/Inborn genetic diseases/
chr11	113325532	113325534	3	DEL	TTC12	-131	113325665	33.8269	0.514	Ciliary dyskinesia, primary, 45/
chr13	101103172	101103173	2	INS	NALCN	131	101103041	25.2055	0.514	Hypotonia, infantile, with psychomotor retardation and characteristic facies 1|Congenital contractures of the limbs and face, hypotonia, and developmental delay/Strabismus;Intellectual disability, severe;Cachexia;Abnormal pattern of respiration;Seizure/Arthrogryposis multiplex congenita;Fetal akinesia deformation sequence 1/Abnormality of the nervous system/Neurodevelopmental disorder/Inborn gene…
chr17	4819459	4819461	3	INS	PLD2	131	4819328	35.7427	0.514	/
chr18	2913284	2913289	6	INS	EMILIN2	-131	2913420	40.8917	0.514	/
chr19	758676	758677	2	INS	MISP	131	758545	54.3333	0.514	/
chr19	2099003	2099004	2	DEL	IZUMO4	131	2098872	197.195	0.514	/
chr20	63946265	63946273	9	DEL	UCKL1	131	63946134	227.183	0.514	/
chr21	45498427	45498446	20	INS	SLC19A1	131	45498296	39.2542	0.514	Megaloblastic anemia, folate-responsive/
chr21	45498427	45498446	20	DEL	SLC19A1	131	45498296	39.2542	0.514	Megaloblastic anemia, folate-responsive/
chrX	16152573	16152575	3	DEL	GRPR	131	16152442	94.3357	0.514	/
chr1	111477723	111477724	2	DEL	C1orf162	132	111477591	42.74	0.514	/
chr3	195870134	195870135	2	INS	TNK2	132	195870002	104.099	0.514	Epileptic encephalopathy/
chr10	99930218	99930226	9	INS	DNMBP	-132	99930358	26.758	0.514	Cataract 48/
chr12	865291	865292	2	INS	WNK1	132	865159	105.8	0.514	Neuropathy, hereditary sensory and autonomic, type 2A;Pseudohypoaldosteronism type 2C|Pseudohypoaldosteronism type 2C|Neuropathy, hereditary sensory and autonomic, type 2A/Inborn genetic diseases/
chr20	63946266	63946267	2	INS	UCKL1	132	63946134	227.183	0.514	/
