# Supplementary material for: Meiotic DNA breaks drive multifaceted mutagenesis in the human germline
Source: Science. Author manuscript; Available in PMC 2023 Dec 9. (PMC7615360; doi:10.1126/science.adh2531)
Supplement: Table S3 [file EMS191910-supplement-Table_S3.xlsx]

## Sheet: TableS3
Gene with hotspot overlapping exon (Ensembl)	P-value	Odds Ratio	Gene (Clinvar)	Clinvar Phenotype
CBL	8.98149e-35	105.263	CBL	Juvenile myelomonocytic leukemia;CBL-related disorder|RASopathy/Noonan syndrome|Inborn genetic diseases/Fragile site 11b;CBL-related disorder/Cardiovascular phenotype
EDA	5.3546e-32	9.94346	EDA	Hypohidrotic X-linked ectodermal dysplasia|Hypohidrotic X-linked ectodermal dysplasia;Tooth agenesis, selective, X-linked, 1
CDKN1B	4.83352e-30	Inf	CDKN1B	Hereditary cancer-predisposing syndrome|Multiple endocrine neoplasia type 4/Neuroendocrine neoplasm
COL6A1	9.62233e-18	5.31841	COL6A1	Ullrich congenital muscular dystrophy 1, autosomal dominant|Bethlem myopathy 1/Proximal muscle weakness
TBX5	4.2871e-17	6.55605	TBX5	Atrial septal defect 1|Holt-Oram syndrome/Atrioventricular septal defect/Aortic valve disease 2
LIPA	2.44246e-16	5.12943	LIPA	Lysosomal acid lipase deficiency|Wolman disease
RS1	1.1024e-15	6.3235	CDKL5;RS1	Juvenile retinoschisis/Retinal dystrophy
ENSG00000260729	9.92781e-14	11.1402	HEXA	Gm2-gangliosidosis, adult-onset|Tay-Sachs disease|Inborn genetic diseases
ACR	2.06576e-13	Inf	ACR;LOC105373100;SHANK3;subset of 109 genes: SHANK3;subset of 119 genes: SHANK3;subset of 122 genes: SHANK3;subset of 132 genes: SHANK3;subset of 136 genes: SHANK3;subset of 152 genes: SHANK3;subset of 156 genes: SHANK3;subset of 158 genes: SHANK3;subset of 176 genes: SHANK3:TCF20;subset of 189 genes: SHANK3:TCF20;subset of 49 genes: SHANK3;subset of 50 genes: SHANK3;subset of 55 genes: SHANK3;su…	Phelan-McDermid syndrome/See cases
GATA1	1.13056e-12	6.8793	GATA1	GATA binding protein 1 related thrombocytopenia with dyserythropoiesis;Diamond-Blackfan anemia|Thrombocytopenia, X-linked, with or without dyserythropoietic anemia;X-linked dyserythropoetic anemia with abnormal platelets and neutropenia;Beta-thalassemia-X-linked thrombocytopenia syndrome;Complete trisomy 21 syndrome/Acute megakaryoblastic leukemia in down syndrome|Diamond-Blackfan anemia;GATA bin…
ENSG00000258461	3.68315e-12	2.56615	CAPN3	Autosomal recessive limb-girdle muscular dystrophy type 2A|Autosomal recessive limb-girdle muscular dystrophy type 2A;Muscular dystrophy, limb-girdle, autosomal dominant 4/Abnormality of the musculature|Limb-girdle muscular dystrophy
EVC	4.06537e-11	6.43289	EVC	Ellis-van Creveld syndrome|Curry-Hall syndrome;Ellis-van Creveld syndrome/Ellis-van Creveld syndrome;Curry-Hall syndrome
SLC6A1	6.60066e-11	3.4873	SLC6A1	Myoclonic-atonic epilepsy|Intellectual disability;Seizure/Inborn genetic diseases
BCOR	1.60286e-10	4.58307	BCOR	Oculofaciocardiodental syndrome/Adenoid cystic carcinoma/Acute myeloid leukemia
AICDA	2.21985e-10	14.0789	AICDA	Hyper-IgM syndrome type 2/Currarino triad
NOTCH2	2.29797e-10	3.92925	NOTCH2	Alagille syndrome due to a NOTCH2 point mutation;Hajdu-Cheney syndrome/See cases
CNGB1	6.03046e-10	4.21461	CNGB1	Retinitis pigmentosa 45/Retinal dystrophy
RUNX2	7.32016e-10	8.97004	RUNX2	Cleidocranial dysostosis|CLEIDOCRANIAL DYSPLASIA 1, FORME FRUSTE, DENTAL ANOMALIES ONLY
TCF20	9.7586e-10	15.7833	TCF20	Developmental delay with variable intellectual impairment and behavioral abnormalities/Intellectual disability;Hypotelorism;Generalized hypotonia/Neurodevelopmental abnormality/Inborn genetic diseases
SLC22A5	1.0926e-09	2.68109	SLC22A5	Renal carnitine transport defect
OPA1	1.23955e-09	7.98361	OPA1	Autosomal dominant optic atrophy classic form|Optic atrophy with or without deafness, ophthalmoplegia, myopathy, ataxia, and neuropathy/Mitochondrial DNA depletion syndrome 14 (cardioencephalomyopathic type)
HCN1	3.60902e-09	17.7911	HCN1	Early infantile epileptic encephalopathy with suppression bursts|Inborn genetic diseases/Epileptic encephalopathy|Developmental and epileptic encephalopathy, 24/Generalized epilepsy with febrile seizures plus, type 10
AGXT	5.12303e-09	3.24582	AGXT	Primary hyperoxaluria, type I
SPTAN1	9.8215e-09	3.74942	DYNC2I2;SPTAN1	Short-rib thoracic dysplasia 11 with or without polydactyly|Early infantile epileptic encephalopathy with suppression bursts/Childhood epilepsy with centrotemporal spikes/Developmental and epileptic encephalopathy, 5
ENSG00000285505	1.41608e-08	3.80957	ATP1A3	Cerebellar ataxia-areflexia-pes cavus-optic atrophy-sensorineural hearing loss syndrome/Alternating hemiplegia of childhood 2|Dystonia 12/Developmental and epileptic encephalopathy 99
SH2D1A	1.65338e-08	10.1604	SH2D1A	X-linked lymphoproliferative disease due to SH2D1A deficiency|Autoinflammatory syndrome/X-linked lymphoproliferative syndrome/Inborn genetic diseases
MFRP	1.81696e-08	4.62554	MFRP	Retinal dystrophy|Isolated microphthalmia 5/Nanophthalmos 2
ATP1A3	1.8659e-08	3.75312	ATP1A3	Cerebellar ataxia-areflexia-pes cavus-optic atrophy-sensorineural hearing loss syndrome/Alternating hemiplegia of childhood 2|Dystonia 12/Developmental and epileptic encephalopathy 99
KRT17	2.29733e-08	Inf	KRT17
SLC19A3	2.33238e-08	9.25033	SLC19A3	Biotin-responsive basal ganglia disease
TRPV3	2.44426e-08	54.0154	TRPV3	Olmsted syndrome 1|Isolated focal non-epidermolytic palmoplantar keratoderma
STAT3	2.79917e-08	6.88009	STAT3	Hyper-IgE recurrent infection syndrome 1|STAT3-related early-onset multisystem autoimmune disease/Hyper-IgE syndrome|Hyper-IgE recurrent infection syndrome 1;STAT3 gain of function/STAT3 gain of function;Hyper-IgE recurrent infection syndrome 1
ADAMTSL2	3.16114e-08	26.2252	ADAMTSL2	Geleophysic dysplasia 1|Abnormal facial shape
TMEM237	4.29693e-08	41.4651	TMEM237	Joubert syndrome|Joubert syndrome 14
DVL3	4.9891e-08	20.7394	DVL3	Autosomal dominant Robinow syndrome 1|Autosomal dominant Robinow syndrome 3/Autosomal dominant Robinow syndrome 2/See cases
ATP7A	1.08299e-07	3.37714	ATP7A	Menkes kinky-hair syndrome;Cutis laxa, X-linked;X-linked distal spinal muscular atrophy type 3/Menkes kinky-hair syndrome;X-linked distal spinal muscular atrophy type 3;Cutis laxa, X-linked
PTCHD1	1.52015e-07	10.714	PTCHD1	Abnormality of brain morphology|Autism, susceptibility to, X-linked 4/Rare genetic intellectual disability/Autism spectrum disorder/Inborn genetic diseases
PDE6A	2.1556e-07	4.69684	PDE6A	Retinitis pigmentosa 43
CYP4V2	2.19576e-07	8.22395	CYP4V2	Bietti crystalline corneoretinal dystrophy
TNPO3	4.55988e-07	30.8543	TNPO3	Autosomal dominant limb-girdle muscular dystrophy type 1F
GLDC	4.67766e-07	2.16407	GLDC	Non-ketotic hyperglycinemia/Smith-Magenis Syndrome-like
LITAF	5.2159e-07	33.9597	LITAF	Charcot-Marie-Tooth disease type 1C|Charcot-Marie-Tooth disease/Toe walking
CREBBP	7.97187e-07	2.75528	CREBBP	Rubinstein-Taybi syndrome due to CREBBP mutations/Inborn genetic diseases
NLRP3	9.85448e-07	9.5082	NLRP3	Chronic infantile neurological, cutaneous and articular syndrome|Familial cold autoinflammatory syndrome 1/Pericardial effusion;Pleural effusion;Fever/Cryopyrin associated periodic syndrome/Inflammatory abnormality of the skin/Autoinflammatory syndrome
SLC9A3	1.13826e-06	12.7628	SLC9A3	Congenital secretory sodium diarrhea 8
OTC	1.45711e-06	2.13293	OTC	Ornithine carbamoyltransferase deficiency
IDS	1.70788e-06	6.67396	IDS;LOC106050102	Mucopolysaccharidosis, MPS-II
GALNS	1.9191e-06	2.65841	GALNS	Morquio syndrome|Mucopolysaccharidosis, MPS-IV-A
PUS1	2.41678e-06	5.87261	PUS1	Myopathy, lactic acidosis, and sideroblastic anemia 1
ATL1	2.60125e-06	2.98428	ATL1	Hereditary spastic paraplegia 3A|Accessory ectopic thyroid tissue/Abnormality of the nervous system
XYLT1	2.85919e-06	13.0315	XYLT1	Desbuquois dysplasia 1/Desbuquois dysplasia 2
KCND2	3.10379e-06	139.058	KCND2	Early myoclonic encephalopathy
TALDO1	3.12556e-06	28.5527	TALDO1	Deficiency of transaldolase
HMBS	3.30545e-06	2.44353	HMBS	Abnormal circulating porphyrin concentration/Acute intermittent porphyria
LDLRAP1	4.58212e-06	6.89504	LDLRAP1	Hypercholesterolemia, familial, 4|Familial hypercholesterolemia|Cardiovascular phenotype
DCLRE1B	5.83725e-06	Inf	DCLRE1B	Autosomal recessive dyskeratosis congenita;Hoyeraal-Hreidarsson syndrome|Dyskeratosis congenita, autosomal recessive 8
KCNH2	7.82593e-06	1.45749	KCNH2	Congenital long QT syndrome|Long QT syndrome 2|Cardiac arrhythmia|Long QT syndrome|Short QT syndrome type 1|Short QT syndrome type 1;Long QT syndrome 2/Long QT syndrome 2;Short QT syndrome type 1/Cardiovascular phenotype
KCNC3	7.86626e-06	11.4696	KCNC3	Spinocerebellar ataxia type 13
TMEM260	1.12086e-05	9.71557	TMEM260	Structural heart defects and renal anomalies syndrome|Type I truncus arteriosus
DDR2	1.20044e-05	12.2127	DDR2	Spondyloepimetaphyseal dysplasia-short limb-abnormal calcification syndrome/Non-small cell lung carcinoma|Squamous cell lung carcinoma
CAPN3	1.21177e-05	1.77654	CAPN3	Autosomal recessive limb-girdle muscular dystrophy type 2A|Autosomal recessive limb-girdle muscular dystrophy type 2A;Muscular dystrophy, limb-girdle, autosomal dominant 4/Abnormality of the musculature|Limb-girdle muscular dystrophy
SFTPB	1.27012e-05	10.5498	SFTPB	Neonatal acute respiratory distress due to SP-B deficiency/Hereditary pulmonary alveolar proteinosis
AMMECR1	1.27817e-05	17.4714	AMMECR1	Midface hypoplasia, hearing impairment, elliptocytosis, and nephrocalcinosis/Short stature
MID1	1.28492e-05	7.44479	MID1	Inborn genetic diseases|X-linked Opitz G/BBB syndrome
NPRL3	1.57247e-05	2.90951	NPRL3	Epilepsy, familial focal, with variable foci 3
GAN	1.81522e-05	9.85998	GAN	Giant axonal neuropathy 1|Inborn genetic diseases
SLC39A4	1.86932e-05	3.1426	SLC39A4	Hereditary acrodermatitis enteropathica
GRM6	2.009e-05	5.30809	GRM6	Congenital stationary night blindness 1B
SQSTM1	2.12053e-05	3.594	SQSTM1	Frontotemporal dementia and/or amyotrophic lateral sclerosis 3|Frontotemporal dementia and/or amyotrophic lateral sclerosis 1;Paget disease of bone 2, early-onset/Paget disease of bone 2, early-onset;Frontotemporal dementia and/or amyotrophic lateral sclerosis 1/Neurodegeneration with ataxia, dystonia, and gaze palsy, childhood-onset/Paget disease of bone 3
EDN3	2.33454e-05	13.6591	EDN3	Hirschsprung disease, susceptibility to, 4|Waardenburg syndrome type 4B/Sensorineural hearing loss disorder
GPD1	2.42836e-05	17.4723	GPD1	Transient infantile hypertriglyceridemia and hepatosteatosis/Inborn genetic diseases
GNAI3	3.3783e-05	143.989	GNAI3	Auriculocondylar syndrome 1
CHD2	3.53876e-05	2.14706	CHD2	Developmental and epileptic encephalopathy 94/Intellectual disability;Seizure/Inborn genetic diseases
LZTR1	3.62397e-05	2.3183	LZTR1	Cardiovascular phenotype;Hereditary cancer-predisposing syndrome/Noonan syndrome 10/Noonan syndrome 2/Schwannomatosis 2
RP1L1	4.54275e-05	4.22587	RP1L1	Retinitis pigmentosa 88
ENSG00000288674	5.00924e-05	2.58256	COQ8A	Autosomal recessive ataxia due to ubiquinone deficiency/Mitochondrial disease/See cases
SLC34A1	5.08394e-05	4.20349	SLC34A1	Hypercalcemia, infantile, 2|SLC34A1-Related Disorders|Hypophosphatemic nephrolithiasis/osteoporosis 1;Fanconi renotubular syndrome 2;Hypercalcemia, infantile, 2/Autosomal recessive infantile hypercalcemia|Hypercalcemia, infantile, 2;Hypophosphatemic nephrolithiasis/osteoporosis 1;Fanconi renotubular syndrome 2
ITGB2	5.17972e-05	2.9768	ITGB2	Inborn genetic diseases|Leukocyte adhesion deficiency 1
COL4A3	5.50168e-05	2.50984	COL4A3	Benign familial hematuria;Autosomal dominant Alport syndrome;Autosomal recessive Alport syndrome
HLCS	6.60069e-05	4.0254	HLCS	Holocarboxylase synthetase deficiency
KLHL3	8.41072e-05	9.81696	KLHL3	Pseudohypoaldosteronism type 2D|Pseudohypoaldosteronism type 2A
